# Supplementary material for: Meta-analysis of gene expression profiles of lean and obese PCOS to identify differentially regulated pathways and risk of comorbidities
Source: Comput Struct Biotechnol J. 2020 Jun 21;18:1735–45. doi: 10.1016/j.csbj.2020.06.023 (PMC7352056; doi:10.1016/j.csbj.2020.06.023)
Supplement: Supplementary data 4 [file mmc4.xlsx]

## Sheet: Sheet1
Supplementary Table S1 - GEO datasets
Sr. No.	GSE Ids	Organism	Cell / tissue type	Sample size (Control)	Sample size (PCOS)	Category	BMI - Control	BMI - PCOS	Platform Ids	Platforms	Inclusion/ Exclusion	Reason to exclude	GSE study	Reference	Age (Years)	No. of Probes/genes
1	GSE43264	Homo sapiens	Subcutaneous adipose tissue	7	8	Obese	38.25	38.14	GPL15362	NuGO array (human) NuGO_Hs1a520180	Included		Comparision studies for gene expression were made between women with PCOS and BMI matched controls.	Unpublished	-	17126
2	GSE98421	Homo sapiens	Subcutaneous adipose tissue	4	4	Lean/ Non-obese			GPL570	Affymetrix Human Genome U133 Plus 2.0 Array	Included		Abnormal expression of genes from ASCs (SC abdominal adipose stem cells) in Lean PCOS was studied.	Unpublished	-	54675
3	GSE5850	Homo sapiens	Metaphase II oocyte	6	6	Obese	23.64 ± 1.33	30.98 ± 3.80	GPL570	Affymetrix Human Genome U133 Plus 2.0 Array	Included		Analysis was performed with RNA isolated from metaphase II oocyte in PCOS women and normal controls.	Wood et al., 2007	Control: 31.30 ± 0.79, PCOS: 30.56 ± 1.41	54675
4	GSE10946	Homo sapiens	Cumulus cells	Lean- 6, Obese- 5	Lean- 5, Obese- 7	Lean/ Non-Obese and Obese	Lean- 20+4, Obese- 31+4.5	Lean- 22+3, Obese- 32+4.5	GPL570	Affymetrix Human Genome U133 Plus 2.0 Array	Included		Analysis was carried out using 4 groups i.e. normal v/s PCOS and based on BMI, obese v/s lean. Cumulus cells were isolated from PCOS women and control undergoing IVF-ICSI treatment.	Kenigsberg et al., 2009	Average: 31 (range 29 - 32)	54675
5	GSE6798	Homo sapiens	Skeletal muscle	13	16	Obese	34.0 ± 1.8	34.1 ± 1.1	GPL570	Affymetrix Human Genome U133 Plus 2.0 Array	Included		Analysis included samples of skeletal muscle from PCOS women and control having insulin resistance in type 2 diabetes.	Skov et al., 2007	Control: 34.7 ± 2.0, PCOS: 30.8 ± 1.8	54675
6	GSE98595	Homo sapiens	Lutein granulosa cells	3	3	Lean/ Non-obese	22.04	22.39	GPL6244	Affymetrix Human Gene 1.0 ST Array	Included		Follicular fluid-derived (lutein granulosa cells) LGCs from PCOS women treated with and without cabergoline along with control.	Ferrero et al., 2018	Control: Average- 27.33, PCOS: Average- 28	33297
7	GSE48301	Homo sapiens	Endometrial epithelial cells (eEP), endothelial cells (eEN), stromal fibroblasts (eSF) and mesenchymal stem cells (eMSC)	15	14	Obese	35.73 ± 3.96	≥ 27	GPL6244	Affymetrix Human Gene 1.0 ST Array	Included		Proliferative phase endometrium was obtained from overweight/obese PCOS and BMI matched controls.	Piltonen et al., 2013	Control: 36.50±1.70, PCOS: 30.5± 2.1	33297
8	GSE5090	Homo sapiens	Omental adipose tissue	8	9	Obese	52.8 + 5	51.0 + 10.2	GPL96	Affymetrix Human Genome U133A Array	Included		The adipose tissue of women affected by polycystic ovary syndrome (PCOS) compared to non-hyperandrogenic women.	Cortón et al., 2007	Control: 40.4 ± 3.6, PCOS: 31.6 ± 7.9	22283
9	GSE34526	Homo sapiens	Granulosa cells	3	7	Undefined	22.90 ± 1.06	IR- 27.76 ± 5.32, NIR- 23.10 ± 2.37	GPL570	Affymetrix Human Genome U133 Plus 2.0 Array	Excluded	The PCOS subject group is divided in 2 subgroups i.e. PCOS- non-IR (BMI- 23.10 ± 2.37 is lean) and PCOS-IR- (BMI- 27.76 ± 5.32 is obese). But the BMI is not mentioned for each sample hence it is difficult to differentiate between lean and obese samples.	-	Kaur et al., 2012	-	54675
10	GSE1615	Homo sapiens	Theca cells	4	5	Undefined	-	-	GPL97	Affymetrix Human Genome U133B Array	Excluded	The BMI of patients used in study is not mentioed. Hence it is cannot differentiate the samples as lean or obese.	-	Wood et al., 2005	-	22645
11	GSE8157	Homo sapiens	Skeletal muscle	13	10	Obese	34.0±1.8	33.2±0.9	GPL570	Affymetrix Human Genome U133 Plus 2.0 Array	Excluded	In the study group, samples from obese PCOS subjects were treated with Pioglitazone and further taken up for profiling study.	-	Skov V et al., 2008	Control: 34.7±2.0, PCOS: 30.3±2.1	54675
12	GSE103465	Homo sapiens	Endometrial tissue	3	3	-	-	-	GPL16043	GeneChip® PrimeView™ Human Gene Expression Array	Excluded	Study was for the recurrent implantation failure in patients having PCOS, endometriosis and male factor infertility. Control and study group had samples mixed from above 3 mentioned patients category.	-	Unpublished	-	49495
13	GSE87435	Homo sapiens	Ovary	-	PCOS- 12, TSX- 24	-	-	-	GPL96; GPL97	Affymetrix Human Genome U133A and U133BArray	Excluded	In the given study, controls were not mentioned. Along with PCOS patients samples, female to male transsexual samples were taken for profiling.	-	Unpublished	-	22283; 22645
14	GSE102293	Homo sapiens	Lutein granulosa cells	4	2	Obese	23.8 ± 5.3	25.9 ± 4.9	GPL570	Affymetrix Human Genome U133 Plus 2.0 Array	Excluded	In this study, PCOS and non-PCOS women undergoing in vitro fertilization were compared with cytokines and chemokines level.	-	Adam et al., 2016	Control: 31.8 ± 6.4, PCOS: 30.4 ± 4.3	54675
15	GSE43322	Homo sapiens	Adipose tissue	7	24	-	-	-	GPL15362	NuGO array (human) NuGO_Hs1a520180	Excluded	This study is combination of two subseries i.e. GSE43266 and GSE43264.	-	Unpublished	-	17126
16	GSE43266	Homo sapiens	Adipose tissue	-	16	-	-	-	GPL15362	NuGO array (human) NuGO_Hs1a520180	Excluded	It is subseries of GSE43322 and in this study, sample were induced with PUFA.	-	Unpublished	-	17126
17	GSE52422	Homo sapiens	Human embryonic stem cells	3	1	-	-	-	GPL17938	35K Human Genome Array	Excluded	Sample used in study were Human Embryonic stem cells.	-	Unpublished	-	37632
18	GSE40400	Homo sapiens	Cumuls cells	-	6	-	-	Range: 20 to 26	GPL570	Affymetrix Human Genome U133 Plus 2.0 Array	Excluded	Controls were not taken up for study. Cumulus cells under controlled ovarian stimulation used in study were taken from two groups Metaphase I and Metaphase II.	-	Huang et al., 2013	Less than 36	54675
19	GSE44311	Homo sapiens	NCI-H295A adrenocortical cells	3	3	-	-	-	GPL571	Affymetrix Human Genome U133A 2.0 Array	Excluded	Samples were taken from adrenocortical cell line	-	Tee et al., 2008	-	22277
20	GSE137684	Homo sapiens	Granulosa cells	4	Normoandrogenic- 4, Hyperandrogenic- 4	-	-	-	GPL17077	Agilent-039494 SurePrint G3 Human GE v2 8x60K Microarray 039381	Excluded	In this geodataset, the subject group is divided into subgroup i.e. Normoandrogenic and Hyperandrogenic PCOS. Also the BMI is not mentioned for the samples	-	Unpublished	-	50739
21	GSE137354	Homo sapiens	Endometrium	3	3	-	-	-	GPL17586	Affymetrix Human Transcriptome Array 2.0	Excluded	In the geodatasets, BMI is not mentioned for both control and PCOS subjects.	-	Unpublished	-	70753
22	GSE129919	Homo sapiens	Granulosa Cells	-	8	-	-	-	GPL13667	Affymetrix Human Genome U219 Array	Excluded	In this study group, in-vitro Granulosa cells were studied at different time points.	-	Unpublished	18-40	49386
23	GSE124226	Homo sapiens	Adipose stem Cells	4	4	Lean/Non-obese	19 to 25	19 to 25	GPL570	Affymetrix Human Genome U133 Plus 2.0 Array	Excluded	Study contains adipose stem cells.	-	Dumesic, Daniel A et al., 2019	19 - 35	54675
24	GSE114419	Homo sapiens	Luteinized Granulosa Cell	3	3	Lean/Non-obese	19.3±0.7	21.0±1.4	GPL17586	Affymetrix Human Transcriptome Array 2.0	Excluded	In present study, micro-array analysis was performed using lncRNAs and protein coding genes	-	Zhao J, Xu J, Wang W, et al., 2018	Control: 26±2, PCOS: 28±1	70753
25	GSE97772	Homo sapiens	cumulus cells	3	3	-	-	-	GPL20115	Agilent-067406 Human CBC lncRNA + mRNA microarray V4.0	Excluded	cell lines were used in study	-	Huang X, Pan J, Wu B, Teng X. 2018	-	75217
26	GSE106724	Homo sapiens	Ovarian granulosa cells	5	4 - PCOS with hyperandrogenism, 3 - PCOS with with normal testosterone level				GPL21096	Agilent-062918 Human lncRNA array V4.0	Excluded	long noncoding RNAs	-	-	-	111087
