# Supplementary material for: Meta-analysis of gene expression profiles of lean and obese PCOS to identify differentially regulated pathways and risk of comorbidities
Source: Comput Struct Biotechnol J. 2020 Jun 21;18:1735–45. doi: 10.1016/j.csbj.2020.06.023 (PMC7352056; doi:10.1016/j.csbj.2020.06.023)
Supplement: Supplementary data 5 [file mmc5.xlsx]

## Sheet: Sheet1
Supplementary Table S2: List of 5014 DEGs
DEGs	GSEID	Cell/tissue	Regulation	logFC	Pvalue	Literature evidence (PMIDs)
CRHBP	GSE10946 lean	Cumulus cells	Downregulated	-1.30425	0.000101184
PPARGC1A	GSE10946 lean	Cumulus cells	Downregulated	-1.07757	0.000136622	19681917
PGM5	GSE10946 lean	Cumulus cells	Downregulated	-0.955087	0.000209885
HDAC5	GSE10946 lean	Cumulus cells	Downregulated	-1.50317	0.000270993
AGPAT4	GSE10946 lean	Cumulus cells	Downregulated	-1.98422	0.00032536
FAM213A	GSE10946 lean	Cumulus cells	Downregulated	-0.793815	0.000352813
CEACAM21	GSE10946 lean	Cumulus cells	Downregulated	-2.34653	0.000353405
CAMKK2	GSE10946 lean	Cumulus cells	Downregulated	-0.804201	0.000405363
WEE1	GSE10946 lean	Cumulus cells	Downregulated	-0.999244	0.000422661
DDX27	GSE10946 lean	Cumulus cells	Downregulated	-0.650272	0.000447461
TRAF5	GSE10946 lean	Cumulus cells	Downregulated	-0.831471	0.000601952
SYNM	GSE10946 lean	Cumulus cells	Downregulated	-0.954574	0.000602223
PPP1R18	GSE10946 lean	Cumulus cells	Downregulated	-0.877343	0.000721018
TGFB1I1	GSE10946 lean	Cumulus cells	Downregulated	-1.76871	0.00074583
UBE2E2	GSE10946 lean	Cumulus cells	Downregulated	-0.92579	0.000760336
CXCL5	GSE10946 lean	Cumulus cells	Upregulated	2.38487	0.000817102
LAT	GSE10946 lean	Cumulus cells	Downregulated	-0.639199	0.000850717
SOWAHC	GSE10946 lean	Cumulus cells	Downregulated	-0.948606	0.00086312
WASHC1	GSE10946 lean	Cumulus cells	Downregulated	-1.31033	0.000883118
MAPKBP1	GSE10946 lean	Cumulus cells	Downregulated	-0.997021	0.000908527
HAPLN1	GSE10946 lean	Cumulus cells	Upregulated	2.88026	0.00095795	19141487
AL589743.1	GSE10946 lean	Cumulus cells	Downregulated	-1.88198	0.000964745
POLR1E	GSE10946 lean	Cumulus cells	Downregulated	-0.637558	0.000987073
TDGF1	GSE10946 lean	Cumulus cells	Downregulated	-1.8749	0.00103891
PILRB	GSE10946 lean	Cumulus cells	Downregulated	-1.60803	0.00106432
TWIST1	GSE10946 lean	Cumulus cells	Downregulated	-1.13827	0.00108927
FAM50A	GSE10946 lean	Cumulus cells	Downregulated	-0.748339	0.00120455
MAML3	GSE10946 lean	Cumulus cells	Downregulated	-1.00608	0.00124477
PIP4K2A	GSE10946 lean	Cumulus cells	Downregulated	-0.842448	0.00125207
CYP2E1	GSE10946 lean	Cumulus cells	Downregulated	-1.37033	0.00132483
CCNB1IP1	GSE10946 lean	Cumulus cells	Downregulated	-0.923189	0.00137408
NPHP3	GSE10946 lean	Cumulus cells	Downregulated	-1.11225	0.00138394
TNFSF10	GSE10946 lean	Cumulus cells	Upregulated	2.2659	0.00139828
NPEPL1	GSE10946 lean	Cumulus cells	Downregulated	-0.845289	0.00149056
TP73-AS1	GSE10946 lean	Cumulus cells	Downregulated	-0.702998	0.00151048
NOMO3	GSE10946 lean	Cumulus cells	Downregulated	-0.976285	0.00157068
CHURC1	GSE10946 lean	Cumulus cells	Downregulated	-1.98204	0.0015809
MYO1C	GSE10946 lean	Cumulus cells	Downregulated	-0.673792	0.00168003
GPATCH2L	GSE10946 lean	Cumulus cells	Downregulated	-1.02954	0.00168791
SRGN	GSE10946 lean	Cumulus cells	Upregulated	2.63938	0.00168992
AC125232.1	GSE10946 lean	Cumulus cells	Downregulated	-0.946763	0.00169772
MED6	GSE10946 lean	Cumulus cells	Downregulated	-1.13772	0.00172467
KLHL24	GSE10946 lean	Cumulus cells	Downregulated	-1.36495	0.00177297
HOOK2	GSE10946 lean	Cumulus cells	Downregulated	-0.818022	0.00178468
STX3	GSE10946 lean	Cumulus cells	Downregulated	-0.839915	0.00180108
DIP2C	GSE10946 lean	Cumulus cells	Downregulated	-0.612132	0.00180691
RACK1	GSE10946 lean	Cumulus cells	Downregulated	-0.822021	0.00183648
CLIC5	GSE10946 lean	Cumulus cells	Upregulated	2.91188	0.00187864
KATNBL1	GSE10946 lean	Cumulus cells	Downregulated	-1.83209	0.00188712
DHX34	GSE10946 lean	Cumulus cells	Downregulated	-0.542267	0.00190132
CDKAL1	GSE10946 lean	Cumulus cells	Downregulated	-0.912584	0.00190218
RGS12	GSE10946 lean	Cumulus cells	Downregulated	-0.944299	0.00190289
FAM184A	GSE10946 lean	Cumulus cells	Downregulated	-0.87412	0.0019435
MAP3K4	GSE10946 lean	Cumulus cells	Downregulated	-0.627407	0.0019724	26459919
GLB1L2	GSE10946 lean	Cumulus cells	Downregulated	-1.24294	0.0020068
MACF1	GSE10946 lean	Cumulus cells	Downregulated	-0.917742	0.00222124
RTTN	GSE10946 lean	Cumulus cells	Downregulated	-1.00024	0.00224679
DPF3	GSE10946 lean	Cumulus cells	Downregulated	-1.40501	0.00228692
RGMB	GSE10946 lean	Cumulus cells	Downregulated	-1.32381	0.00229075
SLC7A2	GSE10946 lean	Cumulus cells	Upregulated	2.27977	0.0022928
SLC20A1	GSE10946 lean	Cumulus cells	Downregulated	-1.26806	0.00234322
LZTS2	GSE10946 lean	Cumulus cells	Downregulated	-0.698113	0.00236372
CEP89	GSE10946 lean	Cumulus cells	Downregulated	-0.761065	0.0023676
CACNB3	GSE10946 lean	Cumulus cells	Downregulated	-1.31573	0.00238639
ACBD3	GSE10946 lean	Cumulus cells	Downregulated	-1.15076	0.00239045
WDR6	GSE10946 lean	Cumulus cells	Downregulated	-1.00805	0.00245633
DVL2	GSE10946 lean	Cumulus cells	Downregulated	-0.869546	0.00245689
OTUD4	GSE10946 lean	Cumulus cells	Downregulated	-0.692143	0.00248693
ZNF577	GSE10946 lean	Cumulus cells	Downregulated	-0.522684	0.00255284
EREG	GSE10946 lean	Cumulus cells	Upregulated	2.45501	0.00257008
DBP	GSE10946 lean	Cumulus cells	Downregulated	-0.694259	0.0025719
DGLUCY	GSE10946 lean	Cumulus cells	Downregulated	-0.616545	0.00258389
RPRM	GSE10946 lean	Cumulus cells	Downregulated	-0.933617	0.00259259
CCL20	GSE10946 lean	Cumulus cells	Upregulated	2.32211	0.00259369
AC004076.2	GSE10946 lean	Cumulus cells	Downregulated	-0.592021	0.00260988
C20orf194	GSE10946 lean	Cumulus cells	Downregulated	-0.887823	0.00262996
LGALS12	GSE10946 lean	Cumulus cells	Upregulated	2.37499	0.00263116
PALLD	GSE10946 lean	Cumulus cells	Downregulated	-1.88743	0.00265435
ARSA	GSE10946 lean	Cumulus cells	Downregulated	-0.741042	0.00268642
ABHD18	GSE10946 lean	Cumulus cells	Downregulated	-0.995667	0.00277764
FAM98C	GSE10946 lean	Cumulus cells	Downregulated	-0.540146	0.00279398
C1orf21	GSE10946 lean	Cumulus cells	Downregulated	-0.80173	0.00284148
ZNF692	GSE10946 lean	Cumulus cells	Downregulated	-0.699888	0.00286031
PMEL	GSE10946 lean	Cumulus cells	Downregulated	-0.553434	0.00287213
ZNF532	GSE10946 lean	Cumulus cells	Downregulated	-0.97832	0.00287846
FBXL7	GSE10946 lean	Cumulus cells	Downregulated	-0.82435	0.00296863
PDE8B	GSE10946 lean	Cumulus cells	Downregulated	-1.30517	0.00299625
DOCK6	GSE10946 lean	Cumulus cells	Downregulated	-0.80801	0.00299661
EIF4EBP3	GSE10946 lean	Cumulus cells	Downregulated	-0.691026	0.00300619
DMRTC1	GSE10946 lean	Cumulus cells	Downregulated	-0.762987	0.00301656
GPC5	GSE10946 lean	Cumulus cells	Downregulated	-2.50438	0.00307554
CUL4A	GSE10946 lean	Cumulus cells	Downregulated	-0.912313	0.00310284
ACD	GSE10946 lean	Cumulus cells	Downregulated	-1.05354	0.00310699
LINC00937	GSE10946 lean	Cumulus cells	Downregulated	-1.25057	0.00313392
POTEKP	GSE10946 lean	Cumulus cells	Downregulated	-0.531495	0.00318452
KLF13	GSE10946 lean	Cumulus cells	Downregulated	-1.15833	0.00319105
DUXAP8	GSE10946 lean	Cumulus cells	Downregulated	-0.927464	0.0032104
MAGI1	GSE10946 lean	Cumulus cells	Downregulated	-1.43555	0.00322077
TCF3	GSE10946 lean	Cumulus cells	Downregulated	-0.967305	0.00325091
DIRAS1	GSE10946 lean	Cumulus cells	Downregulated	-1.3024	0.0033338
ZNF500	GSE10946 lean	Cumulus cells	Downregulated	-1.04235	0.00352783
ANKRD39	GSE10946 lean	Cumulus cells	Downregulated	-0.66802	0.00353133
LHFPL2	GSE10946 lean	Cumulus cells	Downregulated	-0.68505	0.00354466
EIF4A1	GSE10946 lean	Cumulus cells	Downregulated	-0.715985	0.00367739
FAM241B	GSE10946 lean	Cumulus cells	Downregulated	-0.564021	0.00368603
LPCAT4	GSE10946 lean	Cumulus cells	Downregulated	-0.916994	0.00368913
PARP6	GSE10946 lean	Cumulus cells	Downregulated	-0.929778	0.00369937
CEP126	GSE10946 lean	Cumulus cells	Downregulated	-0.649945	0.0037079
DENND4C	GSE10946 lean	Cumulus cells	Downregulated	-1.2965	0.0037382
RBPMS2	GSE10946 lean	Cumulus cells	Downregulated	-0.809595	0.00374552
WAC-AS1	GSE10946 lean	Cumulus cells	Downregulated	-0.600718	0.00375562
RYR3	GSE10946 lean	Cumulus cells	Upregulated	2.43901	0.00379869
ZNF821	GSE10946 lean	Cumulus cells	Downregulated	-0.540688	0.00380092
TP53TG3	GSE10946 lean	Cumulus cells	Downregulated	-1.40396	0.00383035
AC005785.2	GSE10946 lean	Cumulus cells	Downregulated	-0.62321	0.00383047
MRAS	GSE10946 lean	Cumulus cells	Downregulated	-0.996602	0.00385242
SNHG17	GSE10946 lean	Cumulus cells	Downregulated	-1.0805	0.00386638
TMEM150C	GSE10946 lean	Cumulus cells	Downregulated	-0.960524	0.00389905
USP36	GSE10946 lean	Cumulus cells	Downregulated	-0.840504	0.00398208
KAT2A	GSE10946 lean	Cumulus cells	Downregulated	-0.7756	0.00401688
TAF5	GSE10946 lean	Cumulus cells	Downregulated	-1.15402	0.00402783
CDK5RAP3	GSE10946 lean	Cumulus cells	Downregulated	-0.685914	0.00406525
AHRR	GSE10946 lean	Cumulus cells	Downregulated	-1.06851	0.00417992
RAD52	GSE10946 lean	Cumulus cells	Downregulated	-0.700821	0.00437478
LRPPRC	GSE10946 lean	Cumulus cells	Downregulated	-1.20162	0.00437922
JUP	GSE10946 lean	Cumulus cells	Downregulated	-1.02435	0.00438938
SYNE2	GSE10946 lean	Cumulus cells	Downregulated	-2.06304	0.00445201
DACT1	GSE10946 lean	Cumulus cells	Downregulated	-1.4098	0.00452404	19141487
MARK4	GSE10946 lean	Cumulus cells	Downregulated	-0.970532	0.00453524
FAM161A	GSE10946 lean	Cumulus cells	Downregulated	-1.11746	0.00457447
ENPP3	GSE10946 lean	Cumulus cells	Upregulated	2.20808	0.00459026
PRAG1	GSE10946 lean	Cumulus cells	Downregulated	-1.05544	0.00464884
WDR90	GSE10946 lean	Cumulus cells	Downregulated	-1.53062	0.00465273
SHROOM3	GSE10946 lean	Cumulus cells	Downregulated	-0.801172	0.00466377
ZMYM1	GSE10946 lean	Cumulus cells	Downregulated	-0.714831	0.00466645
FUS	GSE10946 lean	Cumulus cells	Downregulated	-1.29086	0.0047038
CDK3	GSE10946 lean	Cumulus cells	Downregulated	-0.652263	0.00474544
RNF182	GSE10946 lean	Cumulus cells	Downregulated	-1.28101	0.00478261
CSDC2	GSE10946 lean	Cumulus cells	Downregulated	-1.20361	0.0049318
ELF4	GSE10946 lean	Cumulus cells	Downregulated	-0.829486	0.00502223
COL4A4	GSE10946 lean	Cumulus cells	Downregulated	-1.1629	0.00504089
FAM160B1	GSE10946 lean	Cumulus cells	Downregulated	-0.830011	0.00504679
AC026124.1	GSE10946 lean	Cumulus cells	Downregulated	-0.850376	0.00519096
ALMS1	GSE10946 lean	Cumulus cells	Downregulated	-0.685168	0.00519806
MLLT6	GSE10946 lean	Cumulus cells	Downregulated	-0.868782	0.00521757
AASS	GSE10946 lean	Cumulus cells	Downregulated	-1.07854	0.00522778
CAMSAP3	GSE10946 lean	Cumulus cells	Downregulated	-0.537115	0.00524212
FAM193A	GSE10946 lean	Cumulus cells	Downregulated	-0.771445	0.00524465
KLF11	GSE10946 lean	Cumulus cells	Downregulated	-0.83445	0.0052492
OPLAH	GSE10946 lean	Cumulus cells	Downregulated	-0.906547	0.0052995
TLE4	GSE10946 lean	Cumulus cells	Downregulated	-0.860753	0.00530869
SLC44A2	GSE10946 lean	Cumulus cells	Downregulated	-0.773519	0.00531601
TULP3	GSE10946 lean	Cumulus cells	Downregulated	-0.658005	0.0054337
ST3GAL3	GSE10946 lean	Cumulus cells	Downregulated	-0.697497	0.00556389
STBD1	GSE10946 lean	Cumulus cells	Downregulated	-0.87924	0.00566408
ZFP36L2	GSE10946 lean	Cumulus cells	Downregulated	-0.975789	0.00567193
PARD6G	GSE10946 lean	Cumulus cells	Downregulated	-0.687877	0.00569214
CRLF3	GSE10946 lean	Cumulus cells	Downregulated	-0.511701	0.00574117
KIF27	GSE10946 lean	Cumulus cells	Downregulated	-0.966502	0.00574967
DVL1	GSE10946 lean	Cumulus cells	Downregulated	-0.611447	0.00575244
EP400	GSE10946 lean	Cumulus cells	Downregulated	-1.80158	0.00576944
DOT1L	GSE10946 lean	Cumulus cells	Downregulated	-1.06172	0.00578459
NAT8L	GSE10946 lean	Cumulus cells	Downregulated	-0.51661	0.00578861
GTF2H3	GSE10946 lean	Cumulus cells	Downregulated	-0.909769	0.00581303
DNAH1	GSE10946 lean	Cumulus cells	Downregulated	-0.84746	0.00583467
NAB2	GSE10946 lean	Cumulus cells	Downregulated	-0.521401	0.00584024
CLASP2	GSE10946 lean	Cumulus cells	Downregulated	-0.829136	0.00602319
ZNF182	GSE10946 lean	Cumulus cells	Downregulated	-0.697813	0.00604635
WIPF3	GSE10946 lean	Cumulus cells	Downregulated	-1.32728	0.00605474
RAP1GAP	GSE10946 lean	Cumulus cells	Downregulated	-0.81505	0.00613623
MYC	GSE10946 lean	Cumulus cells	Downregulated	-0.914302	0.00617665
SF3A2	GSE10946 lean	Cumulus cells	Downregulated	-0.985884	0.00618332
DIP2A	GSE10946 lean	Cumulus cells	Downregulated	-1.03564	0.00621626
TTF1	GSE10946 lean	Cumulus cells	Downregulated	-0.627499	0.00626511
RAF1	GSE10946 lean	Cumulus cells	Downregulated	-1.08749	0.00635367
PLEKHG2	GSE10946 lean	Cumulus cells	Downregulated	-0.57706	0.00638405
FBXO31	GSE10946 lean	Cumulus cells	Downregulated	-0.663721	0.00641824
FCHSD1	GSE10946 lean	Cumulus cells	Downregulated	-0.536505	0.00648927
SMC6	GSE10946 lean	Cumulus cells	Downregulated	-0.751053	0.00650995
TCEA3	GSE10946 lean	Cumulus cells	Downregulated	-0.903159	0.00656575
ATM	GSE10946 lean	Cumulus cells	Downregulated	-1.34765	0.00656867
TNNT1	GSE10946 lean	Cumulus cells	Downregulated	-1.23582	0.00667586
NONO	GSE10946 lean	Cumulus cells	Downregulated	-0.679948	0.00671495
SNN	GSE10946 lean	Cumulus cells	Downregulated	-0.737548	0.00672785
CNNM2	GSE10946 lean	Cumulus cells	Downregulated	-1.07549	0.00674832
LSR	GSE10946 lean	Cumulus cells	Downregulated	-0.600691	0.00675034
DDX11	GSE10946 lean	Cumulus cells	Downregulated	-0.907687	0.0068011
ZNF385B	GSE10946 lean	Cumulus cells	Downregulated	-1.40964	0.00682621
ZNF430	GSE10946 lean	Cumulus cells	Downregulated	-0.812817	0.00682623
KMT2A	GSE10946 lean	Cumulus cells	Downregulated	-0.977924	0.00697556
MINK1	GSE10946 lean	Cumulus cells	Downregulated	-1.63287	0.00700337
FAM49A	GSE10946 lean	Cumulus cells	Downregulated	-0.899712	0.00700681
PXYLP1	GSE10946 lean	Cumulus cells	Downregulated	-0.961548	0.00701878
RPUSD4	GSE10946 lean	Cumulus cells	Downregulated	-0.537305	0.00702842
TIAF1	GSE10946 lean	Cumulus cells	Downregulated	-0.992523	0.00706476
PAMR1	GSE10946 lean	Cumulus cells	Downregulated	-0.583169	0.00710162
PVT1	GSE10946 lean	Cumulus cells	Downregulated	-1.19278	0.00710675
MAST2	GSE10946 lean	Cumulus cells	Downregulated	-0.702411	0.00712688
FAT3	GSE10946 lean	Cumulus cells	Downregulated	-1.12723	0.00715042
RPAIN	GSE10946 lean	Cumulus cells	Downregulated	-0.61597	0.00717166
FLNA	GSE10946 lean	Cumulus cells	Downregulated	-1.20449	0.00717427	19141487
USP35	GSE10946 lean	Cumulus cells	Downregulated	-1.06238	0.00733168
ESR1	GSE10946 lean	Cumulus cells	Downregulated	-1.32786	0.00734135	30551411, 21269226
PRKRIP1	GSE10946 lean	Cumulus cells	Downregulated	-0.725143	0.0073648
CSNK1E	GSE10946 lean	Cumulus cells	Downregulated	-1.09843	0.0073967
KAT8	GSE10946 lean	Cumulus cells	Downregulated	-0.596928	0.00748562
PKD1P6	GSE10946 lean	Cumulus cells	Downregulated	-1.26314	0.00748868
ZFP90	GSE10946 lean	Cumulus cells	Downregulated	-1.02429	0.00749505
PPOX	GSE10946 lean	Cumulus cells	Downregulated	-0.88083	0.00753328
CXXC1	GSE10946 lean	Cumulus cells	Downregulated	-1.03618	0.00754375
NPIPB4	GSE10946 lean	Cumulus cells	Downregulated	-1.57876	0.00755485
MBOAT2	GSE10946 lean	Cumulus cells	Downregulated	-0.819287	0.00755722
PGF	GSE10946 lean	Cumulus cells	Downregulated	-0.548056	0.00758187
LAMB2	GSE10946 lean	Cumulus cells	Downregulated	-1.09805	0.00760501
MRO	GSE10946 lean	Cumulus cells	Upregulated	3.4244	0.00761519	19141487
ARHGEF10	GSE10946 lean	Cumulus cells	Downregulated	-0.967145	0.00768097
STAG3L1	GSE10946 lean	Cumulus cells	Downregulated	-0.742195	0.00776824
GUSBP3	GSE10946 lean	Cumulus cells	Downregulated	-1.42142	0.0079193
GREB1	GSE10946 lean	Cumulus cells	Downregulated	-0.814352	0.00797556
ZDHHC8P1	GSE10946 lean	Cumulus cells	Downregulated	-2.5556	0.0080569
BCL2L11	GSE10946 lean	Cumulus cells	Downregulated	-0.996102	0.00812852
PAN3	GSE10946 lean	Cumulus cells	Downregulated	-0.700058	0.00814528
LIX1L	GSE10946 lean	Cumulus cells	Downregulated	-0.854591	0.00819301
CDK13	GSE10946 lean	Cumulus cells	Downregulated	-0.77622	0.00819701
MAN2B1	GSE10946 lean	Cumulus cells	Downregulated	-0.815141	0.00826391
NEAT1	GSE10946 lean	Cumulus cells	Downregulated	-1.46768	0.00829694
ZNF347	GSE10946 lean	Cumulus cells	Downregulated	-0.506816	0.0083286
CDKN1C	GSE10946 lean	Cumulus cells	Downregulated	-1.59426	0.00834205
COQ8A	GSE10946 lean	Cumulus cells	Downregulated	-0.938046	0.00834489
L3MBTL1	GSE10946 lean	Cumulus cells	Downregulated	-0.799084	0.00846606
DHX35	GSE10946 lean	Cumulus cells	Downregulated	-0.802716	0.00853539
EXOSC10	GSE10946 lean	Cumulus cells	Downregulated	-0.650492	0.00854922
NDRG4	GSE10946 lean	Cumulus cells	Downregulated	-1.14902	0.00857488
NPIPA7	GSE10946 lean	Cumulus cells	Downregulated	-1.41837	0.00865881
DCAF15	GSE10946 lean	Cumulus cells	Downregulated	-0.728192	0.00873073
IGF2BP2	GSE10946 lean	Cumulus cells	Downregulated	-0.511154	0.00875015
ZSCAN2	GSE10946 lean	Cumulus cells	Downregulated	-0.87827	0.00876594
TNXA	GSE10946 lean	Cumulus cells	Downregulated	-0.812941	0.00878287
CAMK1	GSE10946 lean	Cumulus cells	Downregulated	-1.26729	0.00879251
CERS4	GSE10946 lean	Cumulus cells	Downregulated	-0.512665	0.00881274
AP1G2	GSE10946 lean	Cumulus cells	Downregulated	-1.15636	0.00885559
AC068587.6	GSE10946 lean	Cumulus cells	Downregulated	-1.8652	0.008908
LAMC3	GSE10946 lean	Cumulus cells	Downregulated	-0.651553	0.00893937
CPT1B	GSE10946 lean	Cumulus cells	Downregulated	-1.15044	0.00895909
IFFO1	GSE10946 lean	Cumulus cells	Downregulated	-0.900667	0.00903005
DAAM1	GSE10946 lean	Cumulus cells	Downregulated	-1.23091	0.00906162
FAM117B	GSE10946 lean	Cumulus cells	Downregulated	-0.91323	0.00908264
KIF7	GSE10946 lean	Cumulus cells	Downregulated	-0.953575	0.00910856
DDR1	GSE10946 lean	Cumulus cells	Downregulated	-1.05092	0.00910965
MAPK8IP3	GSE10946 lean	Cumulus cells	Downregulated	-0.540494	0.00916984
TRIM73	GSE10946 lean	Cumulus cells	Downregulated	-0.723859	0.00916986
PRKAB2	GSE10946 lean	Cumulus cells	Downregulated	-0.719013	0.00922513
ZNF514	GSE10946 lean	Cumulus cells	Downregulated	-1.44272	0.00924628
CALHM2	GSE10946 lean	Cumulus cells	Downregulated	-1.12821	0.00924651
DDAH2	GSE10946 lean	Cumulus cells	Downregulated	-0.698549	0.00926973
TRIM56	GSE10946 lean	Cumulus cells	Downregulated	-0.861359	0.00928636
NMNAT3	GSE10946 lean	Cumulus cells	Downregulated	-0.826122	0.00942598
PCNX1	GSE10946 lean	Cumulus cells	Downregulated	-1.91378	0.00952011
DDX51	GSE10946 lean	Cumulus cells	Downregulated	-0.625333	0.00956748
PDCD7	GSE10946 lean	Cumulus cells	Downregulated	-0.569834	0.00962767
OTUD1	GSE10946 lean	Cumulus cells	Downregulated	-0.724156	0.00962886
ATP9A	GSE10946 lean	Cumulus cells	Downregulated	-1.13089	0.00966487
NCALD	GSE10946 lean	Cumulus cells	Downregulated	-1.41637	0.00980571
PRDM1	GSE10946 lean	Cumulus cells	Downregulated	-1.04981	0.00981702
NACAD	GSE10946 lean	Cumulus cells	Downregulated	-0.720227	0.00995627
TMEM8B	GSE10946 lean	Cumulus cells	Downregulated	-0.801047	0.00996727
FERMT2	GSE10946 lean	Cumulus cells	Downregulated	-0.916007	0.00997394
MDN1	GSE10946 lean	Cumulus cells	Downregulated	-0.683204	0.0100015
PURG	GSE10946 lean	Cumulus cells	Downregulated	-0.666771	0.0100149
ZNF232	GSE10946 lean	Cumulus cells	Downregulated	-0.757916	0.010018
AC069503.1	GSE10946 lean	Cumulus cells	Downregulated	-0.786215	0.0100196
KEAP1	GSE10946 lean	Cumulus cells	Downregulated	-0.655494	0.010021	30126412
GSN	GSE10946 lean	Cumulus cells	Downregulated	-0.966486	0.0101228
CMTM3	GSE10946 lean	Cumulus cells	Downregulated	-0.555676	0.0101796
FAM157A	GSE10946 lean	Cumulus cells	Downregulated	-0.868114	0.0102068
FANK1	GSE10946 lean	Cumulus cells	Downregulated	-0.848438	0.0103334
CAMLG	GSE10946 lean	Cumulus cells	Downregulated	-0.64549	0.0103676
ANAPC1	GSE10946 lean	Cumulus cells	Downregulated	-0.951711	0.010392
SQSTM1	GSE10946 lean	Cumulus cells	Downregulated	-0.959387	0.0104541	19141487
ASMTL	GSE10946 lean	Cumulus cells	Downregulated	-0.762025	0.0104799
SCAF4	GSE10946 lean	Cumulus cells	Downregulated	-1.05331	0.0104854
PDXDC1	GSE10946 lean	Cumulus cells	Downregulated	-0.614593	0.0105376
RBM6	GSE10946 lean	Cumulus cells	Downregulated	-0.674686	0.0107598
TPM4	GSE10946 lean	Cumulus cells	Downregulated	-1.00674	0.0107667
NUP210	GSE10946 lean	Cumulus cells	Downregulated	-1.79491	0.0107862
ENGASE	GSE10946 lean	Cumulus cells	Downregulated	-0.888941	0.0108848
PPP1R13B	GSE10946 lean	Cumulus cells	Downregulated	-0.931384	0.0108915
ZNF202	GSE10946 lean	Cumulus cells	Downregulated	-0.566064	0.0108984
RMND1	GSE10946 lean	Cumulus cells	Downregulated	-0.735101	0.0109021
EIF3B	GSE10946 lean	Cumulus cells	Downregulated	-1.08062	0.0109089
PRICKLE1	GSE10946 lean	Cumulus cells	Downregulated	-1.36889	0.0110045
ZNF285	GSE10946 lean	Cumulus cells	Downregulated	-0.866449	0.0112634
MLXIP	GSE10946 lean	Cumulus cells	Downregulated	-1.16564	0.0113219
FBXO41	GSE10946 lean	Cumulus cells	Downregulated	-0.544638	0.0113514
SGSM2	GSE10946 lean	Cumulus cells	Downregulated	-0.823029	0.0115285
ZBTB16	GSE10946 lean	Cumulus cells	Downregulated	-1.34127	0.0115395	30566500
BICRA	GSE10946 lean	Cumulus cells	Downregulated	-0.574944	0.0115934
TOX2	GSE10946 lean	Cumulus cells	Downregulated	-1.28933	0.0115935
RAPGEF1	GSE10946 lean	Cumulus cells	Downregulated	-0.910714	0.0117248
SBK1	GSE10946 lean	Cumulus cells	Downregulated	-0.814401	0.0117745
ALKAL2	GSE10946 lean	Cumulus cells	Downregulated	-1.03213	0.0119046
FBLL1	GSE10946 lean	Cumulus cells	Downregulated	-0.653647	0.0119129
PAQR8	GSE10946 lean	Cumulus cells	Downregulated	-0.895195	0.0119421
ZNF791	GSE10946 lean	Cumulus cells	Downregulated	-0.690654	0.0119973
LIPG	GSE10946 lean	Cumulus cells	Downregulated	-1.33171	0.012006
THSD1	GSE10946 lean	Cumulus cells	Downregulated	-0.682483	0.012025
COL9A1	GSE10946 lean	Cumulus cells	Downregulated	-1.15931	0.0120814
ZNF3	GSE10946 lean	Cumulus cells	Downregulated	-0.970804	0.0121406
WNT5A	GSE10946 lean	Cumulus cells	Upregulated	2.21923	0.0122513	15308691, 25303486, 19141487
IDUA	GSE10946 lean	Cumulus cells	Downregulated	-1.03503	0.0122707
VPS8	GSE10946 lean	Cumulus cells	Downregulated	-0.992228	0.0122856
ZFYVE19	GSE10946 lean	Cumulus cells	Downregulated	-0.519261	0.012374
DDX31	GSE10946 lean	Cumulus cells	Downregulated	-0.590044	0.0124149
SMPD4	GSE10946 lean	Cumulus cells	Downregulated	-0.749446	0.0124257
ZNF317	GSE10946 lean	Cumulus cells	Downregulated	-0.745673	0.0124784
EPS15L1	GSE10946 lean	Cumulus cells	Downregulated	-0.682446	0.0125605
MTA1	GSE10946 lean	Cumulus cells	Downregulated	-1.28344	0.0125865
CAD	GSE10946 lean	Cumulus cells	Downregulated	-1.1504	0.0126392
TTLL3	GSE10946 lean	Cumulus cells	Downregulated	-0.500371	0.0126418
MAN2A2	GSE10946 lean	Cumulus cells	Downregulated	-0.820268	0.0127016
ZNF574	GSE10946 lean	Cumulus cells	Downregulated	-0.594394	0.0127623
KLHDC4	GSE10946 lean	Cumulus cells	Downregulated	-0.712468	0.0127862
LTBP4	GSE10946 lean	Cumulus cells	Downregulated	-0.668189	0.0128184
MAN2C1	GSE10946 lean	Cumulus cells	Downregulated	-0.915519	0.0128853
SLC25A29	GSE10946 lean	Cumulus cells	Downregulated	-0.570554	0.0129557
SLC44A5	GSE10946 lean	Cumulus cells	Downregulated	-2.02405	0.0129725
AC090559.2	GSE10946 lean	Cumulus cells	Downregulated	-0.748201	0.0130013
AP2A1	GSE10946 lean	Cumulus cells	Downregulated	-0.781651	0.0130255
SOX4	GSE10946 lean	Cumulus cells	Downregulated	-2.00433	0.013099
PLEKHB1	GSE10946 lean	Cumulus cells	Downregulated	-1.10159	0.0132079
ZNF853	GSE10946 lean	Cumulus cells	Downregulated	-0.740533	0.0132312
HDAC11	GSE10946 lean	Cumulus cells	Downregulated	-0.694944	0.0132428
PWRN1	GSE10946 lean	Cumulus cells	Downregulated	-2.84998	0.0133358
MAGED4	GSE10946 lean	Cumulus cells	Downregulated	-0.942768	0.013378
SAT2	GSE10946 lean	Cumulus cells	Downregulated	-0.744968	0.0134127
AL355987.4	GSE10946 lean	Cumulus cells	Downregulated	-1.09827	0.0134172
GTF2IRD1	GSE10946 lean	Cumulus cells	Downregulated	-0.628669	0.0134215
LMBR1L	GSE10946 lean	Cumulus cells	Downregulated	-1.04257	0.0134279
PDE4C	GSE10946 lean	Cumulus cells	Downregulated	-0.507037	0.0134692
TJAP1	GSE10946 lean	Cumulus cells	Downregulated	-0.680348	0.0135614
AC139494.2	GSE10946 lean	Cumulus cells	Downregulated	-1.25893	0.0136025
GTF2F1	GSE10946 lean	Cumulus cells	Downregulated	-0.981849	0.0137141
ST6GALNAC3	GSE10946 lean	Cumulus cells	Downregulated	-0.572947	0.0137233
WTIP	GSE10946 lean	Cumulus cells	Downregulated	-0.598548	0.0137388
ASS1	GSE10946 lean	Cumulus cells	Downregulated	-1.10321	0.0137514
METTL14	GSE10946 lean	Cumulus cells	Downregulated	-0.607967	0.0137926
NCKAP5L	GSE10946 lean	Cumulus cells	Downregulated	-0.698168	0.0137965
PKN3	GSE10946 lean	Cumulus cells	Downregulated	-0.673329	0.013915
RHOT2	GSE10946 lean	Cumulus cells	Downregulated	-0.58988	0.0139936
MAF	GSE10946 lean	Cumulus cells	Downregulated	-1.32136	0.0139975
ZSWIM8	GSE10946 lean	Cumulus cells	Downregulated	-0.844937	0.0140308
SH2B1	GSE10946 lean	Cumulus cells	Downregulated	-0.550459	0.014094
SATB1	GSE10946 lean	Cumulus cells	Downregulated	-1.05436	0.0141341
CEP162	GSE10946 lean	Cumulus cells	Downregulated	-0.789531	0.0142237
EZH1	GSE10946 lean	Cumulus cells	Downregulated	-0.624181	0.0142558
PPP1R26	GSE10946 lean	Cumulus cells	Downregulated	-0.963855	0.0142859
PAWR	GSE10946 lean	Cumulus cells	Downregulated	-1.0718	0.0142933
ZFPM2	GSE10946 lean	Cumulus cells	Downregulated	-1.19849	0.0144327
PRKCSH	GSE10946 lean	Cumulus cells	Downregulated	-1.50262	0.0145218
RAB40B	GSE10946 lean	Cumulus cells	Downregulated	-0.753465	0.0145231
SNHG15	GSE10946 lean	Cumulus cells	Downregulated	-0.672933	0.0145416
PNPLA6	GSE10946 lean	Cumulus cells	Downregulated	-1.19902	0.0145502
SLC38A2	GSE10946 lean	Cumulus cells	Downregulated	-0.736671	0.0145999
KHSRP	GSE10946 lean	Cumulus cells	Downregulated	-0.538862	0.0146336
AC138409.2	GSE10946 lean	Cumulus cells	Downregulated	-0.620635	0.0147014
WDFY2	GSE10946 lean	Cumulus cells	Downregulated	-1.09686	0.0147392
KIF26B	GSE10946 lean	Cumulus cells	Downregulated	-0.873447	0.0147645
KAT2B	GSE10946 lean	Cumulus cells	Downregulated	-0.859017	0.0148558
AKAP8L	GSE10946 lean	Cumulus cells	Downregulated	-0.880928	0.014897
ZBTB48	GSE10946 lean	Cumulus cells	Downregulated	-0.822555	0.0149377
AC093752.1	GSE10946 lean	Cumulus cells	Downregulated	-0.516028	0.0149603
PRMT7	GSE10946 lean	Cumulus cells	Downregulated	-0.662036	0.0149654
FN1	GSE10946 lean	Cumulus cells	Downregulated	-1.55116	0.0149762
CDK10	GSE10946 lean	Cumulus cells	Downregulated	-1.15666	0.0150181
AC091152.4	GSE10946 lean	Cumulus cells	Downregulated	-1.10671	0.0150673
RPIA	GSE10946 lean	Cumulus cells	Downregulated	-0.612591	0.0151056
METAP1D	GSE10946 lean	Cumulus cells	Downregulated	-0.918873	0.0151074
PDP2	GSE10946 lean	Cumulus cells	Downregulated	-0.820632	0.0151086
CECR7	GSE10946 lean	Cumulus cells	Downregulated	-0.513271	0.0151829
SOCS3	GSE10946 lean	Cumulus cells	Upregulated	2.01569	0.0151963	17895321
MTMR9LP	GSE10946 lean	Cumulus cells	Downregulated	-0.562706	0.0153181
SNRNP200	GSE10946 lean	Cumulus cells	Downregulated	-0.985694	0.0153982
POLD3	GSE10946 lean	Cumulus cells	Downregulated	-0.774443	0.015418	29601948
CHCHD2	GSE10946 lean	Cumulus cells	Downregulated	-0.595849	0.015474
DIXDC1	GSE10946 lean	Cumulus cells	Downregulated	-0.976158	0.0155958
ATXN2L	GSE10946 lean	Cumulus cells	Downregulated	-0.62791	0.0155999
CYP2B6	GSE10946 lean	Cumulus cells	Downregulated	-0.878157	0.0156495
PIP5K1B	GSE10946 lean	Cumulus cells	Downregulated	-0.799949	0.0156535
PTCD1	GSE10946 lean	Cumulus cells	Downregulated	-0.68484	0.0157963
LINGO2	GSE10946 lean	Cumulus cells	Downregulated	-0.593561	0.0158113
MMP11	GSE10946 lean	Cumulus cells	Downregulated	-0.600262	0.0158259
SETDB1	GSE10946 lean	Cumulus cells	Downregulated	-0.578555	0.0158823
PACS2	GSE10946 lean	Cumulus cells	Downregulated	-1.10196	0.0160227
SLITRK4	GSE10946 lean	Cumulus cells	Downregulated	-0.966488	0.0160828
RAB11FIP3	GSE10946 lean	Cumulus cells	Downregulated	-0.905084	0.0161023
NCAPH2	GSE10946 lean	Cumulus cells	Downregulated	-0.584	0.0161667
FAM95C	GSE10946 lean	Cumulus cells	Downregulated	-0.678706	0.0161938
EPS8	GSE10946 lean	Cumulus cells	Downregulated	-0.913663	0.0162136
OSBPL7	GSE10946 lean	Cumulus cells	Downregulated	-0.812372	0.0162583
CNOT2	GSE10946 lean	Cumulus cells	Downregulated	-0.522721	0.016364
PNMA6A	GSE10946 lean	Cumulus cells	Downregulated	-0.553746	0.0163826
GAD1	GSE10946 lean	Cumulus cells	Downregulated	-1.50463	0.0164149
ECHDC2	GSE10946 lean	Cumulus cells	Downregulated	-0.847072	0.0164314
LINC01588	GSE10946 lean	Cumulus cells	Upregulated	2.13566	0.0165975
TPTE2P6	GSE10946 lean	Cumulus cells	Downregulated	-0.953656	0.0166949
MEX3B	GSE10946 lean	Cumulus cells	Downregulated	-1.74455	0.0167134
SOX12	GSE10946 lean	Cumulus cells	Downregulated	-0.693952	0.0167254
GUSBP11	GSE10946 lean	Cumulus cells	Downregulated	-0.824038	0.0168383
DPP7	GSE10946 lean	Cumulus cells	Downregulated	-1.293	0.0169527
NINL	GSE10946 lean	Cumulus cells	Downregulated	-0.752689	0.0169918
ZNF136	GSE10946 lean	Cumulus cells	Downregulated	-1.34227	0.017175
GREB1L	GSE10946 lean	Cumulus cells	Downregulated	-1.04675	0.0171831
TRIM33	GSE10946 lean	Cumulus cells	Downregulated	-1.04476	0.0171923
SF3B3	GSE10946 lean	Cumulus cells	Downregulated	-0.825631	0.0172417
AP5Z1	GSE10946 lean	Cumulus cells	Downregulated	-0.696791	0.0172714
ZDHHC8	GSE10946 lean	Cumulus cells	Downregulated	-0.579625	0.0173779
MAP3K12	GSE10946 lean	Cumulus cells	Downregulated	-0.564024	0.0174104
GNPDA1	GSE10946 lean	Cumulus cells	Downregulated	-0.707888	0.0175555
MEX3C	GSE10946 lean	Cumulus cells	Downregulated	-0.669522	0.0175948
MAMDC4	GSE10946 lean	Cumulus cells	Downregulated	-0.56601	0.0176611
DAB2	GSE10946 lean	Cumulus cells	Downregulated	-0.7773	0.0176931
LCMT1	GSE10946 lean	Cumulus cells	Downregulated	-0.606533	0.0177542
ZNF263	GSE10946 lean	Cumulus cells	Downregulated	-0.580951	0.0178256
AC092803.2	GSE10946 lean	Cumulus cells	Downregulated	-0.562005	0.0178579
SCMH1	GSE10946 lean	Cumulus cells	Downregulated	-0.502442	0.0179715
CWF19L2	GSE10946 lean	Cumulus cells	Downregulated	-0.604478	0.0180423
SF3B2	GSE10946 lean	Cumulus cells	Downregulated	-0.656622	0.0180768
MAP2K5	GSE10946 lean	Cumulus cells	Downregulated	-0.730284	0.0182159
YBX3	GSE10946 lean	Cumulus cells	Downregulated	-0.601161	0.0183976
UVSSA	GSE10946 lean	Cumulus cells	Downregulated	-1.51628	0.0184429
KIAA0355	GSE10946 lean	Cumulus cells	Downregulated	-0.511808	0.0184675
SET	GSE10946 lean	Cumulus cells	Downregulated	-1.05688	0.0185279	27836688
AC080038.1	GSE10946 lean	Cumulus cells	Downregulated	-0.609983	0.0185462
GPR161	GSE10946 lean	Cumulus cells	Downregulated	-0.969367	0.0186031
MPST	GSE10946 lean	Cumulus cells	Downregulated	-0.760635	0.0187222
ZNF251	GSE10946 lean	Cumulus cells	Downregulated	-0.52535	0.01886
TAF6L	GSE10946 lean	Cumulus cells	Downregulated	-0.654982	0.0189435
COLEC11	GSE10946 lean	Cumulus cells	Downregulated	-0.741865	0.019079
CPNE2	GSE10946 lean	Cumulus cells	Downregulated	-1.17105	0.0191149
ACTC1	GSE10946 lean	Cumulus cells	Downregulated	-0.503272	0.0192571
DGKH	GSE10946 lean	Cumulus cells	Downregulated	-0.803619	0.0194651
RABL6	GSE10946 lean	Cumulus cells	Downregulated	-1.09538	0.0195122
DTNA	GSE10946 lean	Cumulus cells	Downregulated	-0.996739	0.0196066
ROBO3	GSE10946 lean	Cumulus cells	Downregulated	-0.64648	0.0196095
TRMT2B	GSE10946 lean	Cumulus cells	Downregulated	-0.894004	0.0196119
SHC2	GSE10946 lean	Cumulus cells	Downregulated	-0.826444	0.0196302
RAP2B	GSE10946 lean	Cumulus cells	Downregulated	-0.650389	0.0196944
GAS6	GSE10946 lean	Cumulus cells	Downregulated	-1.23505	0.0197386
DTX3	GSE10946 lean	Cumulus cells	Downregulated	-0.874016	0.0197766
SART1	GSE10946 lean	Cumulus cells	Downregulated	-0.666044	0.0198117
TBC1D17	GSE10946 lean	Cumulus cells	Downregulated	-0.529648	0.0198208
RF02201	GSE10946 lean	Cumulus cells	Downregulated	-0.53064	0.0198896
MROH1	GSE10946 lean	Cumulus cells	Downregulated	-0.507965	0.0199067
UBE2D3	GSE10946 lean	Cumulus cells	Downregulated	-0.987066	0.0199168
ARPC3	GSE10946 lean	Cumulus cells	Downregulated	-0.53136	0.0199268
FER	GSE10946 lean	Cumulus cells	Downregulated	-0.666734	0.0199519
DDX49	GSE10946 lean	Cumulus cells	Downregulated	-0.534305	0.0199549
SEMA4C	GSE10946 lean	Cumulus cells	Downregulated	-0.893588	0.0200559
HEXDC	GSE10946 lean	Cumulus cells	Downregulated	-0.533145	0.0200655
FAM78A	GSE10946 lean	Cumulus cells	Downregulated	-1.03768	0.0200802
AR	GSE10946 lean	Cumulus cells	Downregulated	-1.32381	0.0200962	22344533
PPP1R9A	GSE10946 lean	Cumulus cells	Downregulated	-1.12611	0.020237
STAP2	GSE10946 lean	Cumulus cells	Downregulated	-0.65278	0.0204332
SUPT5H	GSE10946 lean	Cumulus cells	Downregulated	-0.611448	0.0204371
RNF213	GSE10946 lean	Cumulus cells	Downregulated	-1.27628	0.020476
FAM157C	GSE10946 lean	Cumulus cells	Downregulated	-0.814616	0.0205369
TBCB	GSE10946 lean	Cumulus cells	Downregulated	-0.530901	0.0206102
ZBED1	GSE10946 lean	Cumulus cells	Downregulated	-1.42238	0.0207414
TAF4	GSE10946 lean	Cumulus cells	Downregulated	-0.767364	0.020751
HAL	GSE10946 lean	Cumulus cells	Upregulated	2.16678	0.0208094
ZBTB40	GSE10946 lean	Cumulus cells	Downregulated	-0.570829	0.02082
ACTB	GSE10946 lean	Cumulus cells	Downregulated	-0.752473	0.0208546	28949383
IMPA2	GSE10946 lean	Cumulus cells	Downregulated	-0.791281	0.0208815
MED12	GSE10946 lean	Cumulus cells	Downregulated	-0.767386	0.0209353
MAST3	GSE10946 lean	Cumulus cells	Downregulated	-0.815844	0.0209855
UCKL1	GSE10946 lean	Cumulus cells	Downregulated	-1.35617	0.0210743
UTP20	GSE10946 lean	Cumulus cells	Downregulated	-0.840596	0.0211311
REL	GSE10946 lean	Cumulus cells	Downregulated	-1.59611	0.0211662
RAB29	GSE10946 lean	Cumulus cells	Downregulated	-0.648942	0.0212405
GTF2A1L	GSE10946 lean	Cumulus cells	Downregulated	-0.5156	0.0212635
RNF31	GSE10946 lean	Cumulus cells	Downregulated	-0.559981	0.0212786
TCIRG1	GSE10946 lean	Cumulus cells	Downregulated	-1.12584	0.021415
HAUS4	GSE10946 lean	Cumulus cells	Downregulated	-0.527443	0.0215752
SELENBP1	GSE10946 lean	Cumulus cells	Downregulated	-0.953892	0.021578
USP24	GSE10946 lean	Cumulus cells	Downregulated	-0.513292	0.0215998
TRIP10	GSE10946 lean	Cumulus cells	Downregulated	-0.548705	0.0216157
CLEC4A	GSE10946 lean	Cumulus cells	Downregulated	-0.664965	0.0216576
IRF3	GSE10946 lean	Cumulus cells	Downregulated	-0.798111	0.021702
ERP29	GSE10946 lean	Cumulus cells	Downregulated	-0.773905	0.021735
ACTN4	GSE10946 lean	Cumulus cells	Downregulated	-0.800046	0.0217654
CSPP1	GSE10946 lean	Cumulus cells	Downregulated	-1.0172	0.0217774
ACE	GSE10946 lean	Cumulus cells	Downregulated	-0.91388	0.0218044	27840997, 22223701
PPM1K	GSE10946 lean	Cumulus cells	Downregulated	-1.4037	0.0218136
MAZ	GSE10946 lean	Cumulus cells	Downregulated	-0.706487	0.0218147
GMPR	GSE10946 lean	Cumulus cells	Downregulated	-1.23703	0.0218288
ZNF300	GSE10946 lean	Cumulus cells	Downregulated	-0.852711	0.0219524
PRRT1	GSE10946 lean	Cumulus cells	Downregulated	-1.53593	0.0219606
CASP2	GSE10946 lean	Cumulus cells	Downregulated	-0.845095	0.0219702
DPH7	GSE10946 lean	Cumulus cells	Downregulated	-0.60253	0.0220866
TBC1D3	GSE10946 lean	Cumulus cells	Downregulated	-1.03921	0.0221407
ZNF512B	GSE10946 lean	Cumulus cells	Downregulated	-1.28957	0.0221639
SV2A	GSE10946 lean	Cumulus cells	Downregulated	-0.779647	0.0222171
ZFYVE1	GSE10946 lean	Cumulus cells	Downregulated	-0.723454	0.0222194
ARAP1	GSE10946 lean	Cumulus cells	Downregulated	-0.741991	0.0222654
WASHC2C	GSE10946 lean	Cumulus cells	Downregulated	-0.690551	0.0222757
POLD1	GSE10946 lean	Cumulus cells	Downregulated	-1.08042	0.0222942
VCL	GSE10946 lean	Cumulus cells	Downregulated	-0.532522	0.0224321
RNU6-37P	GSE10946 lean	Cumulus cells	Downregulated	-0.742557	0.0225245
JMY	GSE10946 lean	Cumulus cells	Downregulated	-0.767982	0.0225259
GRAMD1A	GSE10946 lean	Cumulus cells	Downregulated	-0.65368	0.0225407
SNRNP70	GSE10946 lean	Cumulus cells	Downregulated	-0.763983	0.0226147
WNT2B	GSE10946 lean	Cumulus cells	Downregulated	-0.903219	0.0226255
VPS72	GSE10946 lean	Cumulus cells	Downregulated	-0.547557	0.0226416
GPX3	GSE10946 lean	Cumulus cells	Downregulated	-1.7611	0.0227064
RIN3	GSE10946 lean	Cumulus cells	Downregulated	-0.695858	0.0229899
ST6GAL1	GSE10946 lean	Cumulus cells	Downregulated	-0.656933	0.0230112
AC127024.8	GSE10946 lean	Cumulus cells	Downregulated	-0.547415	0.0230884
WHAMM	GSE10946 lean	Cumulus cells	Downregulated	-0.722375	0.0231744
RUBCN	GSE10946 lean	Cumulus cells	Downregulated	-0.648085	0.023246
ALPK1	GSE10946 lean	Cumulus cells	Downregulated	-0.63143	0.0233168
USP54	GSE10946 lean	Cumulus cells	Downregulated	-0.533096	0.0233879
MRPS2	GSE10946 lean	Cumulus cells	Downregulated	-0.655105	0.02339
SETD2	GSE10946 lean	Cumulus cells	Downregulated	-0.961922	0.0234611
TOP1MT	GSE10946 lean	Cumulus cells	Downregulated	-0.757379	0.0234867
GJA5	GSE10946 lean	Cumulus cells	Downregulated	-2.48166	0.0235329
ACACB	GSE10946 lean	Cumulus cells	Downregulated	-0.963823	0.0235668
KMT2D	GSE10946 lean	Cumulus cells	Downregulated	-0.827025	0.0235764
BAZ2B	GSE10946 lean	Cumulus cells	Downregulated	-0.699269	0.0236566
SLC1A6	GSE10946 lean	Cumulus cells	Downregulated	-1.78742	0.0237936
CTC1	GSE10946 lean	Cumulus cells	Downregulated	-0.572173	0.0237991
AC027279.1	GSE10946 lean	Cumulus cells	Downregulated	-1.21983	0.0238041
ZNF626	GSE10946 lean	Cumulus cells	Downregulated	-0.66769	0.0238485
NLE1	GSE10946 lean	Cumulus cells	Downregulated	-0.678697	0.0238847
ZNF117	GSE10946 lean	Cumulus cells	Downregulated	-0.767344	0.0238921
TMEM136	GSE10946 lean	Cumulus cells	Downregulated	-0.917091	0.0238942
WNK1	GSE10946 lean	Cumulus cells	Downregulated	-1.14938	0.0239683
YPEL1	GSE10946 lean	Cumulus cells	Downregulated	-0.942063	0.0239729
LUC7L	GSE10946 lean	Cumulus cells	Downregulated	-0.664283	0.0240287
KPNA4	GSE10946 lean	Cumulus cells	Downregulated	-0.666133	0.0240829
RAMP2-AS1	GSE10946 lean	Cumulus cells	Downregulated	-0.626151	0.0241316
CCT6P3	GSE10946 lean	Cumulus cells	Downregulated	-0.655091	0.0242066
TMCO6	GSE10946 lean	Cumulus cells	Downregulated	-0.638045	0.0242232
FOXP2	GSE10946 lean	Cumulus cells	Downregulated	-0.741061	0.0242505
SMPDL3B	GSE10946 lean	Cumulus cells	Downregulated	-0.513894	0.0242544
RXRB	GSE10946 lean	Cumulus cells	Downregulated	-0.530653	0.0243375
CCDC152	GSE10946 lean	Cumulus cells	Downregulated	-0.637515	0.0243673
PARD3	GSE10946 lean	Cumulus cells	Downregulated	-0.796455	0.0244414
AC139493.2	GSE10946 lean	Cumulus cells	Downregulated	-0.548524	0.0244609
IMPDH1	GSE10946 lean	Cumulus cells	Downregulated	-0.551645	0.0245153
ZNF22	GSE10946 lean	Cumulus cells	Downregulated	-1.09082	0.0246195
PLS3	GSE10946 lean	Cumulus cells	Downregulated	-0.507592	0.0246464
BICD2	GSE10946 lean	Cumulus cells	Downregulated	-1.11182	0.0246763
CNOT1	GSE10946 lean	Cumulus cells	Downregulated	-0.691505	0.0247191
CBX6	GSE10946 lean	Cumulus cells	Downregulated	-0.592118	0.0247386
HMG20B	GSE10946 lean	Cumulus cells	Downregulated	-0.983719	0.0247437
FAM102A	GSE10946 lean	Cumulus cells	Downregulated	-0.877507	0.0247968
ACSF2	GSE10946 lean	Cumulus cells	Downregulated	-0.727019	0.0249532
DCLRE1A	GSE10946 lean	Cumulus cells	Downregulated	-0.558615	0.0250237
PLD3	GSE10946 lean	Cumulus cells	Downregulated	-1.27183	0.0250324
PMM1	GSE10946 lean	Cumulus cells	Downregulated	-0.9785	0.0250613
KLHL36	GSE10946 lean	Cumulus cells	Downregulated	-0.793623	0.0251046
GPR63	GSE10946 lean	Cumulus cells	Downregulated	-1.36862	0.0252103
SAMD11	GSE10946 lean	Cumulus cells	Downregulated	-0.53147	0.0252128
UNC5C	GSE10946 lean	Cumulus cells	Downregulated	-0.864399	0.0252757
CLCN6	GSE10946 lean	Cumulus cells	Downregulated	-0.663254	0.0252856
AGPAT4-IT1	GSE10946 lean	Cumulus cells	Downregulated	-0.566228	0.0253218
PIDD1	GSE10946 lean	Cumulus cells	Downregulated	-1.17033	0.0253412
ACIN1	GSE10946 lean	Cumulus cells	Downregulated	-0.562061	0.0254043
TLE2	GSE10946 lean	Cumulus cells	Downregulated	-0.701895	0.0254863
DNM1	GSE10946 lean	Cumulus cells	Downregulated	-0.669761	0.0254909
FAM131A	GSE10946 lean	Cumulus cells	Downregulated	-0.51646	0.0255267
INPP5E	GSE10946 lean	Cumulus cells	Downregulated	-0.724854	0.0256282
DOPEY1	GSE10946 lean	Cumulus cells	Downregulated	-0.51754	0.0257177
MICAL1	GSE10946 lean	Cumulus cells	Downregulated	-0.879775	0.0259328
CREBRF	GSE10946 lean	Cumulus cells	Downregulated	-0.828794	0.0259372
CNPY3	GSE10946 lean	Cumulus cells	Downregulated	-0.982282	0.02594
ZNF503	GSE10946 lean	Cumulus cells	Downregulated	-0.735699	0.0260668
MKL2	GSE10946 lean	Cumulus cells	Downregulated	-0.544146	0.0260796
ANKRD9	GSE10946 lean	Cumulus cells	Downregulated	-0.979697	0.0261602
DEF8	GSE10946 lean	Cumulus cells	Downregulated	-0.774551	0.0262163
ZNF665	GSE10946 lean	Cumulus cells	Downregulated	-0.5196	0.0262644
GADD45G	GSE10946 lean	Cumulus cells	Downregulated	-0.552744	0.0262955
ILVBL	GSE10946 lean	Cumulus cells	Downregulated	-0.767512	0.0263286
PPP1R1A	GSE10946 lean	Cumulus cells	Downregulated	-0.550161	0.0263379
RBM39	GSE10946 lean	Cumulus cells	Downregulated	-1.11495	0.0263678
KLHL21	GSE10946 lean	Cumulus cells	Downregulated	-0.781581	0.0263965
CAPRIN2	GSE10946 lean	Cumulus cells	Downregulated	-0.64476	0.0263997
LIAS	GSE10946 lean	Cumulus cells	Downregulated	-0.978928	0.0264106
U2AF2	GSE10946 lean	Cumulus cells	Downregulated	-0.639164	0.0264276
ERCC2	GSE10946 lean	Cumulus cells	Downregulated	-0.713458	0.0264607
AC110285.2	GSE10946 lean	Cumulus cells	Downregulated	-0.612616	0.0266992
SENP6	GSE10946 lean	Cumulus cells	Downregulated	-0.774831	0.026939
SNX9	GSE10946 lean	Cumulus cells	Downregulated	-0.706586	0.0269859
ATG16L2	GSE10946 lean	Cumulus cells	Downregulated	-0.872557	0.0270094
KMT2B	GSE10946 lean	Cumulus cells	Downregulated	-0.933075	0.0271194
KIF13A	GSE10946 lean	Cumulus cells	Downregulated	-0.66691	0.0271823
FOXO1	GSE10946 lean	Cumulus cells	Downregulated	-1.08903	0.027189	29030491, 26283014, 28182362
PUM1	GSE10946 lean	Cumulus cells	Downregulated	-0.845663	0.0273879
UCP2	GSE10946 lean	Cumulus cells	Downregulated	-1.08553	0.027509	21557918
RALY	GSE10946 lean	Cumulus cells	Downregulated	-0.682057	0.0275421
PKN1	GSE10946 lean	Cumulus cells	Downregulated	-0.961547	0.0275432
TMEM259	GSE10946 lean	Cumulus cells	Downregulated	-0.892183	0.0276551
POLRMT	GSE10946 lean	Cumulus cells	Downregulated	-1.04767	0.0276796
CIZ1	GSE10946 lean	Cumulus cells	Downregulated	-0.886747	0.0277582
ZNF529	GSE10946 lean	Cumulus cells	Downregulated	-0.841463	0.0277587
ENTR1	GSE10946 lean	Cumulus cells	Downregulated	-1.08377	0.0277612
PCED1A	GSE10946 lean	Cumulus cells	Downregulated	-0.598851	0.0279779
RASA2	GSE10946 lean	Cumulus cells	Downregulated	-1.15341	0.0279996
ZKSCAN7	GSE10946 lean	Cumulus cells	Downregulated	-0.653574	0.0279998
AARS2	GSE10946 lean	Cumulus cells	Downregulated	-0.547431	0.028066
CPSF1	GSE10946 lean	Cumulus cells	Downregulated	-1.08893	0.0280949
ZFP14	GSE10946 lean	Cumulus cells	Downregulated	-0.505876	0.0281144
E4F1	GSE10946 lean	Cumulus cells	Downregulated	-1.07974	0.0282513
APBB3	GSE10946 lean	Cumulus cells	Downregulated	-0.511758	0.0283501
SRRM1	GSE10946 lean	Cumulus cells	Downregulated	-1.04683	0.028366
NISCH	GSE10946 lean	Cumulus cells	Downregulated	-0.936746	0.0284184
DENND4B	GSE10946 lean	Cumulus cells	Downregulated	-0.766486	0.0284336
ZNF662	GSE10946 lean	Cumulus cells	Downregulated	-0.714894	0.0284435
HERC2P9	GSE10946 lean	Cumulus cells	Downregulated	-0.968315	0.0284479
AP000525.1	GSE10946 lean	Cumulus cells	Downregulated	-0.80852	0.0285547
NFIC	GSE10946 lean	Cumulus cells	Downregulated	-1.25441	0.028648
PHACTR4	GSE10946 lean	Cumulus cells	Downregulated	-0.878167	0.028666
ZNF541	GSE10946 lean	Cumulus cells	Downregulated	-0.73534	0.0287083
AC068134.3	GSE10946 lean	Cumulus cells	Downregulated	-0.560093	0.0288569
SGSM3	GSE10946 lean	Cumulus cells	Downregulated	-0.566236	0.0288806
ANXA4	GSE10946 lean	Cumulus cells	Downregulated	-0.593329	0.0289963
GTPBP6	GSE10946 lean	Cumulus cells	Downregulated	-0.770603	0.0291809
CLCNKB	GSE10946 lean	Cumulus cells	Downregulated	-0.733373	0.0291857
LPXN	GSE10946 lean	Cumulus cells	Downregulated	-0.723323	0.029335
SEMA6A	GSE10946 lean	Cumulus cells	Downregulated	-1.65717	0.029413
CTDNEP1	GSE10946 lean	Cumulus cells	Downregulated	-0.610878	0.029504
KLHDC8A	GSE10946 lean	Cumulus cells	Downregulated	-1.77315	0.0295249
USP3	GSE10946 lean	Cumulus cells	Downregulated	-0.638133	0.0296267
SIMC1	GSE10946 lean	Cumulus cells	Downregulated	-0.810018	0.0297824
AL450992.2	GSE10946 lean	Cumulus cells	Downregulated	-0.567067	0.0297969
HAUS6	GSE10946 lean	Cumulus cells	Downregulated	-1.02354	0.0298214
SF1	GSE10946 lean	Cumulus cells	Downregulated	-1.0812	0.0298239
CDAN1	GSE10946 lean	Cumulus cells	Downregulated	-0.75573	0.0298407
TSPAN7	GSE10946 lean	Cumulus cells	Downregulated	-1.35875	0.0298502
SULT1C4	GSE10946 lean	Cumulus cells	Downregulated	-0.524986	0.0298895
SETD4	GSE10946 lean	Cumulus cells	Downregulated	-0.798484	0.0299061
ZC3H7B	GSE10946 lean	Cumulus cells	Downregulated	-0.760193	0.0299297
AP001206.1	GSE10946 lean	Cumulus cells	Downregulated	-0.731794	0.0299318
SLC26A6	GSE10946 lean	Cumulus cells	Downregulated	-0.617865	0.0300872
EHMT1	GSE10946 lean	Cumulus cells	Downregulated	-0.76928	0.0301097
GPER1	GSE10946 lean	Cumulus cells	Downregulated	-0.639087	0.0301628	21269226
ELF1	GSE10946 lean	Cumulus cells	Downregulated	-0.774775	0.0303565
CDK5RAP2	GSE10946 lean	Cumulus cells	Downregulated	-0.768393	0.0304018
MORN4	GSE10946 lean	Cumulus cells	Downregulated	-0.546918	0.0304033
AC009283.1	GSE10946 lean	Cumulus cells	Downregulated	-0.710406	0.0304336
SYMPK	GSE10946 lean	Cumulus cells	Downregulated	-0.528364	0.0304376
CPSF4	GSE10946 lean	Cumulus cells	Downregulated	-0.538463	0.0304389
TREX2	GSE10946 lean	Cumulus cells	Downregulated	-0.842101	0.0304565
RSF1	GSE10946 lean	Cumulus cells	Downregulated	-0.671893	0.0305206
MZF1	GSE10946 lean	Cumulus cells	Downregulated	-0.79094	0.0305756
MIS18A	GSE10946 lean	Cumulus cells	Downregulated	-1.23399	0.0306885
WIF1	GSE10946 lean	Cumulus cells	Downregulated	-1.85415	0.0308396
PRPF4	GSE10946 lean	Cumulus cells	Downregulated	-0.72565	0.0309883
SOX5	GSE10946 lean	Cumulus cells	Downregulated	-0.891122	0.031055
AC092279.1	GSE10946 lean	Cumulus cells	Downregulated	-0.848009	0.0310779
COL4A3	GSE10946 lean	Cumulus cells	Downregulated	-1.36259	0.0311214
TAF1A	GSE10946 lean	Cumulus cells	Downregulated	-0.915056	0.0311868
KCNK1	GSE10946 lean	Cumulus cells	Downregulated	-0.662114	0.0312113
MFSD12	GSE10946 lean	Cumulus cells	Downregulated	-0.640198	0.0312149
ZNF207	GSE10946 lean	Cumulus cells	Downregulated	-0.929351	0.031259
ZRANB1	GSE10946 lean	Cumulus cells	Downregulated	-0.570126	0.0313301
NUP133	GSE10946 lean	Cumulus cells	Downregulated	-0.540747	0.0314691
PPP2R2A	GSE10946 lean	Cumulus cells	Downregulated	-0.797569	0.0314794
ZNF561	GSE10946 lean	Cumulus cells	Downregulated	-0.575175	0.0315204
CUL9	GSE10946 lean	Cumulus cells	Downregulated	-0.638047	0.0315227
ENKD1	GSE10946 lean	Cumulus cells	Downregulated	-0.708738	0.0315488
CEP152	GSE10946 lean	Cumulus cells	Downregulated	-1.01299	0.0316418
TNRC18	GSE10946 lean	Cumulus cells	Downregulated	-0.614108	0.0316641
SYNGR3	GSE10946 lean	Cumulus cells	Downregulated	-0.826768	0.0317501
DAZAP2	GSE10946 lean	Cumulus cells	Downregulated	-0.705944	0.0318063
TSPAN5	GSE10946 lean	Cumulus cells	Downregulated	-0.940793	0.0318192
BOP1	GSE10946 lean	Cumulus cells	Downregulated	-1.32885	0.0318745
APBA3	GSE10946 lean	Cumulus cells	Downregulated	-1.01521	0.0318968
DFFB	GSE10946 lean	Cumulus cells	Downregulated	-0.709157	0.0321245
LRRC45	GSE10946 lean	Cumulus cells	Downregulated	-0.630741	0.0322606
KLHDC3	GSE10946 lean	Cumulus cells	Downregulated	-0.943086	0.0322748
THAP11	GSE10946 lean	Cumulus cells	Downregulated	-0.726757	0.0323907
ANXA11	GSE10946 lean	Cumulus cells	Downregulated	-0.794039	0.0324416
NAV2	GSE10946 lean	Cumulus cells	Downregulated	-1.09124	0.0324526
NCAM1	GSE10946 lean	Cumulus cells	Downregulated	-1.28675	0.0324956
FOXRED2	GSE10946 lean	Cumulus cells	Downregulated	-0.547203	0.0325138
MIB2	GSE10946 lean	Cumulus cells	Downregulated	-1.22975	0.0325246
GKAP1	GSE10946 lean	Cumulus cells	Downregulated	-0.90016	0.0325288
WDR74	GSE10946 lean	Cumulus cells	Downregulated	-0.642512	0.0325462
MTPAP	GSE10946 lean	Cumulus cells	Downregulated	-0.657948	0.0326232
KIAA0895L	GSE10946 lean	Cumulus cells	Downregulated	-0.810789	0.0326654
IRF6	GSE10946 lean	Cumulus cells	Downregulated	-0.747289	0.0327291
RHEBL1	GSE10946 lean	Cumulus cells	Downregulated	-0.646351	0.032736
ANAPC2	GSE10946 lean	Cumulus cells	Downregulated	-0.741011	0.0327558
CTDSP1	GSE10946 lean	Cumulus cells	Downregulated	-0.673545	0.0328049
ARFGAP2	GSE10946 lean	Cumulus cells	Downregulated	-0.756491	0.0328726
CA11	GSE10946 lean	Cumulus cells	Downregulated	-0.608705	0.0329154
WDR72	GSE10946 lean	Cumulus cells	Downregulated	-0.819464	0.0329894
CTNND1	GSE10946 lean	Cumulus cells	Downregulated	-0.629713	0.033004
SORT1	GSE10946 lean	Cumulus cells	Downregulated	-0.682616	0.0330511
RALGDS	GSE10946 lean	Cumulus cells	Downregulated	-1.17646	0.0331411
LIG1	GSE10946 lean	Cumulus cells	Downregulated	-0.901116	0.0333521
CPXM1	GSE10946 lean	Cumulus cells	Downregulated	-0.997393	0.0333748
PLEKHO1	GSE10946 lean	Cumulus cells	Downregulated	-0.715138	0.0333765
AES	GSE10946 lean	Cumulus cells	Downregulated	-0.712671	0.0333937
UBXN7	GSE10946 lean	Cumulus cells	Downregulated	-1.02328	0.0334784
USP21	GSE10946 lean	Cumulus cells	Downregulated	-1.04919	0.033568
PLEKHH2	GSE10946 lean	Cumulus cells	Downregulated	-0.902191	0.0335725
TEAD1	GSE10946 lean	Cumulus cells	Downregulated	-0.52834	0.033576
MKLN1	GSE10946 lean	Cumulus cells	Downregulated	-1.02538	0.0335842
MAP3K1	GSE10946 lean	Cumulus cells	Downregulated	-0.528726	0.0336736
MACROD1	GSE10946 lean	Cumulus cells	Downregulated	-0.859016	0.0337307
QRSL1	GSE10946 lean	Cumulus cells	Downregulated	-0.585024	0.0337423
MEN1	GSE10946 lean	Cumulus cells	Downregulated	-0.834238	0.0338057
LIMS1	GSE10946 lean	Cumulus cells	Downregulated	-1.06292	0.0338294
GLI3	GSE10946 lean	Cumulus cells	Downregulated	-0.696273	0.0338397
SIAH1	GSE10946 lean	Cumulus cells	Downregulated	-0.601769	0.0338961
RERE	GSE10946 lean	Cumulus cells	Downregulated	-0.633547	0.0340037
PACS1	GSE10946 lean	Cumulus cells	Downregulated	-0.700748	0.0340155
COL4A2	GSE10946 lean	Cumulus cells	Downregulated	-1.76672	0.034048
RBFOX1	GSE10946 lean	Cumulus cells	Downregulated	-0.504753	0.0340902
CNOT7	GSE10946 lean	Cumulus cells	Downregulated	-1.00568	0.0341345
KCNQ1	GSE10946 lean	Cumulus cells	Downregulated	-0.572484	0.0341606	30555071
SMARCC2	GSE10946 lean	Cumulus cells	Downregulated	-0.964047	0.0342575
POLE	GSE10946 lean	Cumulus cells	Downregulated	-0.903128	0.0343283
CAND1	GSE10946 lean	Cumulus cells	Downregulated	-1.12535	0.0343442
ARHGAP35	GSE10946 lean	Cumulus cells	Downregulated	-0.56967	0.0343776
AKNA	GSE10946 lean	Cumulus cells	Downregulated	-0.854491	0.0346916
ALDH1A2	GSE10946 lean	Cumulus cells	Downregulated	-0.720713	0.0346981
ZNF358	GSE10946 lean	Cumulus cells	Downregulated	-0.988309	0.0347323
PRR11	GSE10946 lean	Cumulus cells	Downregulated	-0.641101	0.034852
RBM15	GSE10946 lean	Cumulus cells	Downregulated	-0.643197	0.0348588
AMY2B	GSE10946 lean	Cumulus cells	Downregulated	-0.668274	0.0349502
CDCA4	GSE10946 lean	Cumulus cells	Downregulated	-0.702045	0.0350372
TCERG1	GSE10946 lean	Cumulus cells	Downregulated	-0.50147	0.0351008
ACTN1	GSE10946 lean	Cumulus cells	Downregulated	-0.943412	0.0351169
FBLIM1	GSE10946 lean	Cumulus cells	Downregulated	-0.68838	0.0351767
AC243922.3	GSE10946 lean	Cumulus cells	Downregulated	-0.892897	0.0352583
ZCCHC18	GSE10946 lean	Cumulus cells	Downregulated	-0.51637	0.0354125
KDM6B	GSE10946 lean	Cumulus cells	Downregulated	-0.817681	0.0354156
GANC	GSE10946 lean	Cumulus cells	Downregulated	-0.767149	0.0355121
SPATA20	GSE10946 lean	Cumulus cells	Downregulated	-1.09682	0.0355424
PTPN6	GSE10946 lean	Cumulus cells	Downregulated	-0.666365	0.0356258
C2orf27A	GSE10946 lean	Cumulus cells	Downregulated	-0.884849	0.0358344
NFIL3	GSE10946 lean	Cumulus cells	Downregulated	-0.625631	0.0358434
ZNF444	GSE10946 lean	Cumulus cells	Downregulated	-0.524699	0.0359205
TBCEL	GSE10946 lean	Cumulus cells	Downregulated	-0.537744	0.03596
CC2D1A	GSE10946 lean	Cumulus cells	Downregulated	-0.902509	0.0360147
FSHR	GSE10946 lean	Cumulus cells	Downregulated	-1.18223	0.0362842	20514429
ZNF423	GSE10946 lean	Cumulus cells	Downregulated	-1.65037	0.0363569
CTSD	GSE10946 lean	Cumulus cells	Downregulated	-0.765983	0.0364247	29729850
PI4KA	GSE10946 lean	Cumulus cells	Downregulated	-0.896098	0.0365103
PLEKHH1	GSE10946 lean	Cumulus cells	Downregulated	-1.32227	0.0365448
TAF1C	GSE10946 lean	Cumulus cells	Downregulated	-1.04801	0.0365672
C19orf54	GSE10946 lean	Cumulus cells	Downregulated	-0.653094	0.0366313
POLR3E	GSE10946 lean	Cumulus cells	Downregulated	-0.74094	0.0368216
CLTCL1	GSE10946 lean	Cumulus cells	Downregulated	-0.595193	0.0368556
TPP1	GSE10946 lean	Cumulus cells	Downregulated	-0.914299	0.0369816
HNRNPF	GSE10946 lean	Cumulus cells	Downregulated	-0.599769	0.0369968
ARHGEF4	GSE10946 lean	Cumulus cells	Downregulated	-0.73925	0.037179
ADCK2	GSE10946 lean	Cumulus cells	Downregulated	-0.679872	0.0372637
CCDC74A	GSE10946 lean	Cumulus cells	Downregulated	-0.879719	0.0374206
NFRKB	GSE10946 lean	Cumulus cells	Downregulated	-0.724063	0.0374625
NCOA6	GSE10946 lean	Cumulus cells	Downregulated	-0.507485	0.0375273
MRC2	GSE10946 lean	Cumulus cells	Downregulated	-1.21111	0.0375411
ZNF266	GSE10946 lean	Cumulus cells	Downregulated	-0.774285	0.0375611
CARM1	GSE10946 lean	Cumulus cells	Downregulated	-0.710688	0.0376438
CLDN11	GSE10946 lean	Cumulus cells	Downregulated	-1.9791	0.0377151
C14orf132	GSE10946 lean	Cumulus cells	Downregulated	-0.903069	0.0379544
PHF1	GSE10946 lean	Cumulus cells	Downregulated	-0.644833	0.0380325
EFHD1	GSE10946 lean	Cumulus cells	Downregulated	-0.882572	0.0381752
ECSIT	GSE10946 lean	Cumulus cells	Downregulated	-0.614704	0.0382559
FBXW4	GSE10946 lean	Cumulus cells	Downregulated	-0.637225	0.0382667
NPTN-IT1	GSE10946 lean	Cumulus cells	Downregulated	-1.01574	0.0383254
C11orf95	GSE10946 lean	Cumulus cells	Downregulated	-0.758723	0.0383907
XRCC1	GSE10946 lean	Cumulus cells	Downregulated	-0.703093	0.0384286
SUGP2	GSE10946 lean	Cumulus cells	Downregulated	-0.79309	0.0386522
BBS1	GSE10946 lean	Cumulus cells	Downregulated	-0.559137	0.0387379
ANKRD36	GSE10946 lean	Cumulus cells	Downregulated	-1.03491	0.0388935
ZNF420	GSE10946 lean	Cumulus cells	Downregulated	-1.01528	0.0389704
ZNF777	GSE10946 lean	Cumulus cells	Downregulated	-0.507668	0.0390052
B3GNT7	GSE10946 lean	Cumulus cells	Downregulated	-0.775335	0.039027
ARID5B	GSE10946 lean	Cumulus cells	Downregulated	-0.693514	0.0390298
CHD3	GSE10946 lean	Cumulus cells	Downregulated	-0.852424	0.0390923
AC009318.3	GSE10946 lean	Cumulus cells	Downregulated	-0.643572	0.0391231
AC010201.1	GSE10946 lean	Cumulus cells	Downregulated	-0.596672	0.0392067
SLAIN1	GSE10946 lean	Cumulus cells	Downregulated	-0.894628	0.0393376
SAMD1	GSE10946 lean	Cumulus cells	Downregulated	-0.600885	0.0393536
LGMN	GSE10946 lean	Cumulus cells	Downregulated	-1.62619	0.0394489
VARS2	GSE10946 lean	Cumulus cells	Downregulated	-0.802604	0.0394783
AC005261.1	GSE10946 lean	Cumulus cells	Downregulated	-1.22888	0.0395146
PRKD1	GSE10946 lean	Cumulus cells	Downregulated	-0.771355	0.0396279
SCG5	GSE10946 lean	Cumulus cells	Downregulated	-0.890728	0.0397785
USP42	GSE10946 lean	Cumulus cells	Downregulated	-1.09728	0.0398859
RNF44	GSE10946 lean	Cumulus cells	Downregulated	-0.59622	0.0401731
INTU	GSE10946 lean	Cumulus cells	Downregulated	-0.986136	0.0402248
FARP2	GSE10946 lean	Cumulus cells	Downregulated	-0.561289	0.040242
CCDC80	GSE10946 lean	Cumulus cells	Downregulated	-1.2191	0.0402661
DENND5B	GSE10946 lean	Cumulus cells	Downregulated	-1.03069	0.0402696
KRIT1	GSE10946 lean	Cumulus cells	Downregulated	-1.19817	0.0405065
ANXA6	GSE10946 lean	Cumulus cells	Downregulated	-0.914576	0.04061
SRF	GSE10946 lean	Cumulus cells	Downregulated	-0.551997	0.040645	26283014
LY6G5B	GSE10946 lean	Cumulus cells	Downregulated	-0.613185	0.0407178
FLVCR1	GSE10946 lean	Cumulus cells	Downregulated	-0.814045	0.0407801
ARG2	GSE10946 lean	Cumulus cells	Downregulated	-1.40555	0.0408078
MAD1L1	GSE10946 lean	Cumulus cells	Downregulated	-1.05986	0.0408093
ZNF431	GSE10946 lean	Cumulus cells	Downregulated	-1.22766	0.0408255
TYK2	GSE10946 lean	Cumulus cells	Downregulated	-0.738212	0.0408277
BRAT1	GSE10946 lean	Cumulus cells	Downregulated	-0.761325	0.0408329
NQO2	GSE10946 lean	Cumulus cells	Downregulated	-0.990151	0.040859
BTBD2	GSE10946 lean	Cumulus cells	Downregulated	-0.730635	0.0410275
TBC1D4	GSE10946 lean	Cumulus cells	Downregulated	-0.889287	0.0410804	20011249
ZNF611	GSE10946 lean	Cumulus cells	Downregulated	-0.670191	0.0410839
ERC1	GSE10946 lean	Cumulus cells	Downregulated	-0.773337	0.0410869
NEURL2	GSE10946 lean	Cumulus cells	Downregulated	-0.519865	0.0411655
PRUNE1	GSE10946 lean	Cumulus cells	Downregulated	-0.626305	0.0412227
ZNF91	GSE10946 lean	Cumulus cells	Downregulated	-1.17115	0.0413699
METTL16	GSE10946 lean	Cumulus cells	Downregulated	-0.879103	0.0413921
LRIG2	GSE10946 lean	Cumulus cells	Downregulated	-0.582688	0.0415358
BMPER	GSE10946 lean	Cumulus cells	Downregulated	-0.800523	0.0415394
RBL2	GSE10946 lean	Cumulus cells	Downregulated	-0.688856	0.0417181
CDK4	GSE10946 lean	Cumulus cells	Downregulated	-0.867946	0.0417497
EWSR1	GSE10946 lean	Cumulus cells	Downregulated	-0.920466	0.0417739
AC022424.1	GSE10946 lean	Cumulus cells	Downregulated	-0.669535	0.0417746
RNGTT	GSE10946 lean	Cumulus cells	Downregulated	-0.571586	0.041872
NSUN5	GSE10946 lean	Cumulus cells	Downregulated	-0.583127	0.0419348
NSUN5P1	GSE10946 lean	Cumulus cells	Downregulated	-0.615047	0.0420365
FRMD4B	GSE10946 lean	Cumulus cells	Downregulated	-1.08189	0.0420573
CES3	GSE10946 lean	Cumulus cells	Downregulated	-0.61146	0.042087
VASH2	GSE10946 lean	Cumulus cells	Downregulated	-1.74821	0.0420977
SNX18	GSE10946 lean	Cumulus cells	Downregulated	-0.544339	0.0420991
DNMT3A	GSE10946 lean	Cumulus cells	Downregulated	-0.736686	0.0421023
EGR4	GSE10946 lean	Cumulus cells	Downregulated	-0.644201	0.0421115
BANP	GSE10946 lean	Cumulus cells	Downregulated	-0.54454	0.0421368
BTBD6	GSE10946 lean	Cumulus cells	Downregulated	-0.60499	0.0421494
TOB2	GSE10946 lean	Cumulus cells	Downregulated	-0.852659	0.0421729
KIF2A	GSE10946 lean	Cumulus cells	Downregulated	-0.551142	0.0422943
PLEKHA7	GSE10946 lean	Cumulus cells	Downregulated	-1.1713	0.0423074
AQP2	GSE10946 lean	Cumulus cells	Downregulated	-1.20794	0.0423939
KCNMB2	GSE10946 lean	Cumulus cells	Downregulated	-0.837107	0.0424903
IGSF3	GSE10946 lean	Cumulus cells	Downregulated	-0.554586	0.0425277
EGR3	GSE10946 lean	Cumulus cells	Downregulated	-1.23371	0.0425443
PLCXD3	GSE10946 lean	Cumulus cells	Downregulated	-0.92917	0.0425849
PTPN23	GSE10946 lean	Cumulus cells	Downregulated	-0.541199	0.0426159
TUBG2	GSE10946 lean	Cumulus cells	Downregulated	-0.513376	0.0428768
NELFB	GSE10946 lean	Cumulus cells	Downregulated	-0.786604	0.0431131
ATG4B	GSE10946 lean	Cumulus cells	Downregulated	-0.607141	0.0431557
GUSB	GSE10946 lean	Cumulus cells	Downregulated	-0.856229	0.0432979
METTL17	GSE10946 lean	Cumulus cells	Downregulated	-0.753575	0.0433768
CHODL	GSE10946 lean	Cumulus cells	Downregulated	-1.5239	0.0433819
RIPOR1	GSE10946 lean	Cumulus cells	Downregulated	-0.823043	0.0434686
DSTYK	GSE10946 lean	Cumulus cells	Downregulated	-0.665988	0.0434721
NPHP4	GSE10946 lean	Cumulus cells	Downregulated	-0.587661	0.0435346
CAND2	GSE10946 lean	Cumulus cells	Downregulated	-1.06007	0.0437035
BAP1	GSE10946 lean	Cumulus cells	Downregulated	-0.686288	0.0437795
AP003716.1	GSE10946 lean	Cumulus cells	Downregulated	-1.10826	0.0439383
GRK3	GSE10946 lean	Cumulus cells	Downregulated	-0.607965	0.0440235
TECPR1	GSE10946 lean	Cumulus cells	Downregulated	-0.684046	0.0440704
PELI1	GSE10946 lean	Cumulus cells	Downregulated	-0.620175	0.044072
SFI1	GSE10946 lean	Cumulus cells	Downregulated	-0.674502	0.0441473
MPND	GSE10946 lean	Cumulus cells	Downregulated	-0.768264	0.0441692
KCTD12	GSE10946 lean	Cumulus cells	Downregulated	-0.632969	0.0441727
AKAP9	GSE10946 lean	Cumulus cells	Downregulated	-0.993289	0.0441996
RNF40	GSE10946 lean	Cumulus cells	Downregulated	-0.761239	0.044233
KAT6A	GSE10946 lean	Cumulus cells	Downregulated	-0.767553	0.0442487
RHBG	GSE10946 lean	Cumulus cells	Downregulated	-1.04414	0.0443545
ATP6V0E2	GSE10946 lean	Cumulus cells	Downregulated	-0.578066	0.0447411
DZANK1	GSE10946 lean	Cumulus cells	Downregulated	-0.565575	0.0447586
MRPL37	GSE10946 lean	Cumulus cells	Downregulated	-0.762218	0.0447669
PAN2	GSE10946 lean	Cumulus cells	Downregulated	-0.515392	0.0448135
SYTL4	GSE10946 lean	Cumulus cells	Downregulated	-0.860486	0.0448701
LINC01128	GSE10946 lean	Cumulus cells	Downregulated	-0.728488	0.0449371
HPS4	GSE10946 lean	Cumulus cells	Downregulated	-0.621151	0.0449567
BRWD3	GSE10946 lean	Cumulus cells	Downregulated	-1.12461	0.0450094
GSR	GSE10946 lean	Cumulus cells	Downregulated	-0.676792	0.0451522
SELENOH	GSE10946 lean	Cumulus cells	Downregulated	-0.553714	0.0452091
TGIF1	GSE10946 lean	Cumulus cells	Downregulated	-0.880414	0.045352
NPRL3	GSE10946 lean	Cumulus cells	Downregulated	-0.992791	0.0453793
FGF9	GSE10946 lean	Cumulus cells	Downregulated	-0.695398	0.0454286
SPATA33	GSE10946 lean	Cumulus cells	Downregulated	-0.620598	0.0454455
TXNDC16	GSE10946 lean	Cumulus cells	Downregulated	-1.08504	0.0456893
ARRDC1	GSE10946 lean	Cumulus cells	Downregulated	-0.516658	0.0457065
RALGPS2	GSE10946 lean	Cumulus cells	Downregulated	-0.576658	0.0459703
PPP1R16A	GSE10946 lean	Cumulus cells	Downregulated	-0.521823	0.0460114
GSDMD	GSE10946 lean	Cumulus cells	Downregulated	-0.768907	0.0460191
FMNL2	GSE10946 lean	Cumulus cells	Downregulated	-0.69594	0.0460341
CEP85	GSE10946 lean	Cumulus cells	Downregulated	-0.74573	0.046094
POU6F1	GSE10946 lean	Cumulus cells	Downregulated	-0.710043	0.0461637
PLEKHM2	GSE10946 lean	Cumulus cells	Downregulated	-0.579362	0.0461962
SF3A1	GSE10946 lean	Cumulus cells	Downregulated	-0.804859	0.0462845
APBB2	GSE10946 lean	Cumulus cells	Downregulated	-0.836322	0.0462977
MVB12A	GSE10946 lean	Cumulus cells	Downregulated	-0.735114	0.0465012
LAYN	GSE10946 lean	Cumulus cells	Downregulated	-0.668515	0.0466261
PHF3	GSE10946 lean	Cumulus cells	Downregulated	-0.633221	0.0467458
CCDC50	GSE10946 lean	Cumulus cells	Downregulated	-0.869745	0.0467507
PDCD11	GSE10946 lean	Cumulus cells	Downregulated	-0.569168	0.0467729
HSPA1B	GSE10946 lean	Cumulus cells	Downregulated	-0.955774	0.046884
HS3ST1	GSE10946 lean	Cumulus cells	Downregulated	-1.36264	0.0468948
MKNK2	GSE10946 lean	Cumulus cells	Downregulated	-0.701577	0.0469831	27997580
ZNF551	GSE10946 lean	Cumulus cells	Downregulated	-0.861563	0.0470082
YARS	GSE10946 lean	Cumulus cells	Downregulated	-0.642887	0.0472661
AC118549.1	GSE10946 lean	Cumulus cells	Downregulated	-0.50509	0.0474202
ZNF160	GSE10946 lean	Cumulus cells	Downregulated	-1.15419	0.0474257
ISYNA1	GSE10946 lean	Cumulus cells	Downregulated	-0.947724	0.0474559
CAPN15	GSE10946 lean	Cumulus cells	Downregulated	-0.560287	0.0475402
CRYZL1	GSE10946 lean	Cumulus cells	Downregulated	-0.73574	0.0476702
CPNE1	GSE10946 lean	Cumulus cells	Downregulated	-0.795804	0.0476897
ARPC5	GSE10946 lean	Cumulus cells	Downregulated	-0.713657	0.0476922
LINC01102	GSE10946 lean	Cumulus cells	Downregulated	-0.539232	0.0478386
HERC2	GSE10946 lean	Cumulus cells	Downregulated	-0.957545	0.0479065
TCF7L1	GSE10946 lean	Cumulus cells	Downregulated	-0.76848	0.0481521
SRRM2	GSE10946 lean	Cumulus cells	Downregulated	-1.08001	0.0482132
WLS	GSE10946 lean	Cumulus cells	Downregulated	-0.940011	0.0483196
RRAGC	GSE10946 lean	Cumulus cells	Downregulated	-0.843272	0.0483941
HINT3	GSE10946 lean	Cumulus cells	Downregulated	-1.31087	0.0485748
PLCXD1	GSE10946 lean	Cumulus cells	Downregulated	-0.681002	0.0486469
SNHG1	GSE10946 lean	Cumulus cells	Downregulated	-0.624067	0.0487332
MBD6	GSE10946 lean	Cumulus cells	Downregulated	-0.762125	0.0488338
HIPK2	GSE10946 lean	Cumulus cells	Downregulated	-0.791155	0.0488933
TUBGCP4	GSE10946 lean	Cumulus cells	Downregulated	-0.648448	0.0489746
CTSF	GSE10946 lean	Cumulus cells	Downregulated	-0.565792	0.0490214
PPP2R5D	GSE10946 lean	Cumulus cells	Downregulated	-0.606941	0.0490586
PRRC2A	GSE10946 lean	Cumulus cells	Downregulated	-0.865974	0.0491557
GATA4	GSE10946 lean	Cumulus cells	Downregulated	-0.974685	0.0491699	26908109
WDR59	GSE10946 lean	Cumulus cells	Downregulated	-0.702945	0.0492369
EPS15	GSE10946 lean	Cumulus cells	Downregulated	-0.584853	0.0492574
BAX	GSE10946 lean	Cumulus cells	Downregulated	-0.99263	0.0493084	17030058
HOPX	GSE10946 lean	Cumulus cells	Downregulated	-1.78026	0.0493963
MYO5C	GSE10946 lean	Cumulus cells	Downregulated	-0.751232	0.0494073
SCAF11	GSE10946 lean	Cumulus cells	Downregulated	-0.808609	0.0494638
AC108693.1	GSE10946 lean	Cumulus cells	Downregulated	-0.84031	0.0494744
OSBPL5	GSE10946 lean	Cumulus cells	Downregulated	-0.545606	0.0495063
BRD1	GSE10946 lean	Cumulus cells	Downregulated	-0.680074	0.0497937
KMT5B	GSE10946 lean	Cumulus cells	Downregulated	-0.741603	0.0498168
METTL22	GSE10946 lean	Cumulus cells	Downregulated	-0.626279	0.0498283
SESN2	GSE10946 lean	Cumulus cells	Downregulated	-0.957202	0.0498945
OSBPL10	GSE98421 lean	Subcutaneous adipose tissue	Downregulated	-0.940425	0.000119098
PRSS12	GSE98421 lean	Subcutaneous adipose tissue	Downregulated	-0.861452	0.000150116
MTRR	GSE98421 lean	Subcutaneous adipose tissue	Downregulated	-0.541056	0.000288673
COL11A1	GSE98421 lean	Subcutaneous adipose tissue	Downregulated	-1.3963	0.000377359
EDIL3	GSE98421 lean	Subcutaneous adipose tissue	Downregulated	-1.29485	0.000435443
TOX	GSE98421 lean	Subcutaneous adipose tissue	Downregulated	-1.80483	0.000436291
EPHA5	GSE98421 lean	Subcutaneous adipose tissue	Downregulated	-2.50148	0.000593809
AC090152.1	GSE98421 lean	Subcutaneous adipose tissue	Downregulated	-1.61114	0.000812173
NTN4	GSE98421 lean	Subcutaneous adipose tissue	Downregulated	-2.02619	0.00100618
LINC00968	GSE98421 lean	Subcutaneous adipose tissue	Downregulated	-1.04555	0.00132619
SEMA3A	GSE98421 lean	Subcutaneous adipose tissue	Downregulated	-0.78747	0.00139521
CTSB	GSE98421 lean	Subcutaneous adipose tissue	Downregulated	-0.696219	0.00147166
PSEN2	GSE98421 lean	Subcutaneous adipose tissue	Downregulated	-0.611991	0.00192553
KLHL13	GSE98421 lean	Subcutaneous adipose tissue	Downregulated	-0.988636	0.00195462
OSBPL11	GSE98421 lean	Subcutaneous adipose tissue	Downregulated	-0.816972	0.00200231
MYOCD	GSE98421 lean	Subcutaneous adipose tissue	Downregulated	-1.13228	0.00221889
PCDHB3	GSE98421 lean	Subcutaneous adipose tissue	Downregulated	-0.862254	0.00222042
CAP2	GSE98421 lean	Subcutaneous adipose tissue	Downregulated	-0.677644	0.00249779
ACAN	GSE98421 lean	Subcutaneous adipose tissue	Downregulated	-1.53575	0.00268422
MFAP5	GSE98421 lean	Subcutaneous adipose tissue	Downregulated	-0.550975	0.00298791
ANKRD1	GSE98421 lean	Subcutaneous adipose tissue	Downregulated	-1.77284	0.00371186
FMN2	GSE98421 lean	Subcutaneous adipose tissue	Downregulated	-0.679185	0.00418983
HGD	GSE98421 lean	Subcutaneous adipose tissue	Downregulated	-1.00596	0.00463816
PLCE1	GSE98421 lean	Subcutaneous adipose tissue	Downregulated	-0.516722	0.00490616
RGS7	GSE98421 lean	Subcutaneous adipose tissue	Downregulated	-1.12275	0.00503995
SBSPON	GSE98421 lean	Subcutaneous adipose tissue	Downregulated	-2.43727	0.00512714
SLC6A6	GSE98421 lean	Subcutaneous adipose tissue	Downregulated	-0.799285	0.00530624
GLS	GSE98421 lean	Subcutaneous adipose tissue	Downregulated	-0.729071	0.00535198
WNT5A	GSE98421 lean	Subcutaneous adipose tissue	Downregulated	-0.877892	0.00552856	15308691, 25303486, 19141487
GREM1	GSE98421 lean	Subcutaneous adipose tissue	Downregulated	-0.637689	0.00564358
FAM155A	GSE98421 lean	Subcutaneous adipose tissue	Downregulated	-0.793332	0.00572791
POPDC3	GSE98421 lean	Subcutaneous adipose tissue	Downregulated	-0.638514	0.00580998
ERCC6	GSE98421 lean	Subcutaneous adipose tissue	Downregulated	-0.662523	0.00602042
TMEM200A	GSE98421 lean	Subcutaneous adipose tissue	Downregulated	-0.555055	0.0063603
HHIP	GSE98421 lean	Subcutaneous adipose tissue	Downregulated	-2.52519	0.00659503
KCTD16	GSE98421 lean	Subcutaneous adipose tissue	Downregulated	-0.841103	0.00707885
RGS4	GSE98421 lean	Subcutaneous adipose tissue	Downregulated	-1.15609	0.00708541
AHR	GSE98421 lean	Subcutaneous adipose tissue	Downregulated	-0.734868	0.00763507
CHI3L1	GSE98421 lean	Subcutaneous adipose tissue	Upregulated	2.73648	0.00810501	22583189
NLGN1	GSE98421 lean	Subcutaneous adipose tissue	Downregulated	-0.918727	0.00815845
PPP1R14A	GSE98421 lean	Subcutaneous adipose tissue	Downregulated	-1.48613	0.00815948
GSG1	GSE98421 lean	Subcutaneous adipose tissue	Downregulated	-0.511978	0.00877656
CHSY3	GSE98421 lean	Subcutaneous adipose tissue	Downregulated	-0.61704	0.00910093
MYCT1	GSE98421 lean	Subcutaneous adipose tissue	Downregulated	-1.72952	0.00932659
FGD4	GSE98421 lean	Subcutaneous adipose tissue	Downregulated	-1.34887	0.0109735
LRRC17	GSE98421 lean	Subcutaneous adipose tissue	Downregulated	-1.26019	0.0110658
CCNYL1	GSE98421 lean	Subcutaneous adipose tissue	Downregulated	-0.638653	0.0111749
RPL7AP28	GSE98421 lean	Subcutaneous adipose tissue	Downregulated	-0.898236	0.0112932
PTGER4	GSE98421 lean	Subcutaneous adipose tissue	Downregulated	-1.16876	0.0113385
SHC3	GSE98421 lean	Subcutaneous adipose tissue	Downregulated	-0.934941	0.0113899
ST3GAL5	GSE98421 lean	Subcutaneous adipose tissue	Downregulated	-0.673605	0.0117407
RBM24	GSE98421 lean	Subcutaneous adipose tissue	Downregulated	-1.03147	0.0117506
APOLD1	GSE98421 lean	Subcutaneous adipose tissue	Downregulated	-0.751506	0.0120279	26975253
IL7R	GSE98421 lean	Subcutaneous adipose tissue	Downregulated	-1.11243	0.0127109
ZFHX4-AS1	GSE98421 lean	Subcutaneous adipose tissue	Downregulated	-0.963402	0.0128364
CLIC4	GSE98421 lean	Subcutaneous adipose tissue	Downregulated	-0.507566	0.0128474
MEG8	GSE98421 lean	Subcutaneous adipose tissue	Downregulated	-0.944648	0.0131744
DOCK5	GSE98421 lean	Subcutaneous adipose tissue	Downregulated	-0.514403	0.0131995
PLPPR4	GSE98421 lean	Subcutaneous adipose tissue	Downregulated	-1.31804	0.013835
CTNNAL1	GSE98421 lean	Subcutaneous adipose tissue	Downregulated	-0.535426	0.0143228
MYO10	GSE98421 lean	Subcutaneous adipose tissue	Downregulated	-0.867457	0.0143864
TNFRSF11B	GSE98421 lean	Subcutaneous adipose tissue	Downregulated	-1.26577	0.014554	20974706
KCNT2	GSE98421 lean	Subcutaneous adipose tissue	Downregulated	-0.536809	0.0148539
GULP1	GSE98421 lean	Subcutaneous adipose tissue	Downregulated	-0.926063	0.0149836
JAG1	GSE98421 lean	Subcutaneous adipose tissue	Downregulated	-0.814299	0.0159358
IGFBP7	GSE98421 lean	Subcutaneous adipose tissue	Downregulated	-0.702781	0.0163662
COL8A1	GSE98421 lean	Subcutaneous adipose tissue	Downregulated	-1.36601	0.0168135	30555071
GALNT1	GSE98421 lean	Subcutaneous adipose tissue	Downregulated	-0.56776	0.0169681
ITGA6	GSE98421 lean	Subcutaneous adipose tissue	Downregulated	-0.686665	0.0175225
TGFB2	GSE98421 lean	Subcutaneous adipose tissue	Downregulated	-0.60574	0.0178163	20630504
SCN9A	GSE98421 lean	Subcutaneous adipose tissue	Downregulated	-1.21423	0.0179262
LINC01111	GSE98421 lean	Subcutaneous adipose tissue	Downregulated	-0.821631	0.0179582
SRGN	GSE98421 lean	Subcutaneous adipose tissue	Downregulated	-1.35006	0.0183121
HHIP-AS1	GSE98421 lean	Subcutaneous adipose tissue	Downregulated	-1.10694	0.0185065
TMTC1	GSE98421 lean	Subcutaneous adipose tissue	Downregulated	-0.75734	0.0186462
TSPAN8	GSE98421 lean	Subcutaneous adipose tissue	Downregulated	-1.45282	0.0188702
ZFHX4	GSE98421 lean	Subcutaneous adipose tissue	Downregulated	-0.509184	0.0189007
S1PR3	GSE98421 lean	Subcutaneous adipose tissue	Downregulated	-0.825679	0.0191052
GLCCI1	GSE98421 lean	Subcutaneous adipose tissue	Downregulated	-0.625703	0.0192251
FHL1	GSE98421 lean	Subcutaneous adipose tissue	Downregulated	-0.94637	0.0194644
SLITRK4	GSE98421 lean	Subcutaneous adipose tissue	Downregulated	-0.791496	0.0194847
UGCG	GSE98421 lean	Subcutaneous adipose tissue	Downregulated	-0.689392	0.0198478
NPAS2	GSE98421 lean	Subcutaneous adipose tissue	Downregulated	-0.737538	0.0199869
DIAPH3	GSE98421 lean	Subcutaneous adipose tissue	Downregulated	-0.862465	0.020657
JCAD	GSE98421 lean	Subcutaneous adipose tissue	Downregulated	-1.26821	0.0208188
FAM19A5	GSE98421 lean	Subcutaneous adipose tissue	Downregulated	-1.39849	0.0224766
BMP6	GSE98421 lean	Subcutaneous adipose tissue	Downregulated	-1.13455	0.0226041
SHOX2	GSE98421 lean	Subcutaneous adipose tissue	Downregulated	-0.720357	0.0227818
KRT14	GSE98421 lean	Subcutaneous adipose tissue	Downregulated	-2.49625	0.0227888
NGEF	GSE98421 lean	Subcutaneous adipose tissue	Downregulated	-0.787245	0.022817
CYP1B1	GSE98421 lean	Subcutaneous adipose tissue	Downregulated	-0.612031	0.023311	26975253
AK5	GSE98421 lean	Subcutaneous adipose tissue	Downregulated	-0.553576	0.0241402
AL138756.1	GSE98421 lean	Subcutaneous adipose tissue	Downregulated	-0.510087	0.0244868
SLC38A4	GSE98421 lean	Subcutaneous adipose tissue	Downregulated	-0.843827	0.0246454
WFDC21P	GSE98421 lean	Subcutaneous adipose tissue	Downregulated	-0.564702	0.0248431
TM4SF1	GSE98421 lean	Subcutaneous adipose tissue	Downregulated	-1.47926	0.0249325
ZG16B	GSE98421 lean	Subcutaneous adipose tissue	Downregulated	-0.848863	0.0249762
AL161772.1	GSE98421 lean	Subcutaneous adipose tissue	Downregulated	-0.627096	0.0250599
DDX11L8	GSE98421 lean	Subcutaneous adipose tissue	Downregulated	-0.509959	0.0261308
KCTD20	GSE98421 lean	Subcutaneous adipose tissue	Downregulated	-0.665207	0.0277341
IL6	GSE98421 lean	Subcutaneous adipose tissue	Downregulated	-1.22753	0.0280302	30033891, 15193488
PRKCI	GSE98421 lean	Subcutaneous adipose tissue	Downregulated	-0.664745	0.0284343
LPCAT2	GSE98421 lean	Subcutaneous adipose tissue	Downregulated	-0.609009	0.02864
GRAMD2B	GSE98421 lean	Subcutaneous adipose tissue	Downregulated	-0.557287	0.0287412
C1QTNF2	GSE98421 lean	Subcutaneous adipose tissue	Downregulated	-0.575454	0.0290957
EDN1	GSE98421 lean	Subcutaneous adipose tissue	Downregulated	-0.784953	0.029741	22727793
MAP3K5	GSE98421 lean	Subcutaneous adipose tissue	Downregulated	-0.615897	0.0298378
SFRP2	GSE98421 lean	Subcutaneous adipose tissue	Upregulated	2.11315	0.0302282
ATP10D	GSE98421 lean	Subcutaneous adipose tissue	Downregulated	-0.579989	0.0307015
CFH	GSE98421 lean	Subcutaneous adipose tissue	Downregulated	-0.801437	0.0308653
PLAC9	GSE98421 lean	Subcutaneous adipose tissue	Downregulated	-0.641644	0.0309395
ANK3	GSE98421 lean	Subcutaneous adipose tissue	Downregulated	-1.01577	0.031317
SCUBE3	GSE98421 lean	Subcutaneous adipose tissue	Downregulated	-1.58757	0.0314521
STYK1	GSE98421 lean	Subcutaneous adipose tissue	Downregulated	-0.594388	0.0316229
MAP1B	GSE98421 lean	Subcutaneous adipose tissue	Downregulated	-0.558031	0.0320779
TCF21	GSE98421 lean	Subcutaneous adipose tissue	Downregulated	-0.786177	0.0327593
LOXL4	GSE98421 lean	Subcutaneous adipose tissue	Downregulated	-1.39064	0.0327775
PRRT1	GSE98421 lean	Subcutaneous adipose tissue	Downregulated	-0.612513	0.0329719
SYNGR1	GSE98421 lean	Subcutaneous adipose tissue	Downregulated	-0.545332	0.0344139
MEST	GSE98421 lean	Subcutaneous adipose tissue	Downregulated	-1.32038	0.0346267
PARP8	GSE98421 lean	Subcutaneous adipose tissue	Downregulated	-0.699712	0.0348241
GPX7	GSE98421 lean	Subcutaneous adipose tissue	Downregulated	-1.08273	0.0355493
GALNT16	GSE98421 lean	Subcutaneous adipose tissue	Downregulated	-0.658325	0.0356974
CDH4	GSE98421 lean	Subcutaneous adipose tissue	Downregulated	-0.626096	0.035783
OLR1	GSE98421 lean	Subcutaneous adipose tissue	Downregulated	-1.16716	0.0363979
TNPO1	GSE98421 lean	Subcutaneous adipose tissue	Downregulated	-1.01524	0.0366802
CNTNAP3	GSE98421 lean	Subcutaneous adipose tissue	Downregulated	-0.75443	0.0373555
EFS	GSE98421 lean	Subcutaneous adipose tissue	Downregulated	-0.626448	0.0381939
CRHBP	GSE98421 lean	Subcutaneous adipose tissue	Downregulated	-1.59311	0.0382414
EREG	GSE98421 lean	Subcutaneous adipose tissue	Downregulated	-1.01691	0.0384354
LIMCH1	GSE98421 lean	Subcutaneous adipose tissue	Downregulated	-1.02083	0.0384512
PEX6	GSE98421 lean	Subcutaneous adipose tissue	Downregulated	-0.687731	0.0385301
CAVIN2	GSE98421 lean	Subcutaneous adipose tissue	Downregulated	-0.583825	0.0385562
SERTAD4	GSE98421 lean	Subcutaneous adipose tissue	Downregulated	-0.821361	0.0390458
SERPINI1	GSE98421 lean	Subcutaneous adipose tissue	Downregulated	-0.717149	0.0394423
NOG	GSE98421 lean	Subcutaneous adipose tissue	Downregulated	-0.646518	0.0395391
BDNF	GSE98421 lean	Subcutaneous adipose tissue	Downregulated	-1.00828	0.0400014	22420627
FZD7	GSE98421 lean	Subcutaneous adipose tissue	Downregulated	-0.797839	0.0409164
TOR4A	GSE98421 lean	Subcutaneous adipose tissue	Downregulated	-0.609824	0.042112
TMEM171	GSE98421 lean	Subcutaneous adipose tissue	Downregulated	-0.533513	0.0428713
SCIN	GSE98421 lean	Subcutaneous adipose tissue	Downregulated	-1.32236	0.043156
SCRG1	GSE98421 lean	Subcutaneous adipose tissue	Downregulated	-1.3934	0.0435803
ABLIM1	GSE98421 lean	Subcutaneous adipose tissue	Downregulated	-0.512618	0.0443664
DLGAP1	GSE98421 lean	Subcutaneous adipose tissue	Downregulated	-0.654374	0.044503
ADD3	GSE98421 lean	Subcutaneous adipose tissue	Downregulated	-0.507034	0.0445206
MIR137HG	GSE98421 lean	Subcutaneous adipose tissue	Downregulated	-0.639551	0.0448637
KIAA1671	GSE98421 lean	Subcutaneous adipose tissue	Downregulated	-0.660245	0.0448696
MYH10	GSE98421 lean	Subcutaneous adipose tissue	Downregulated	-0.551631	0.0453826
SH3RF3	GSE98421 lean	Subcutaneous adipose tissue	Downregulated	-0.623505	0.0455745
PDE10A	GSE98421 lean	Subcutaneous adipose tissue	Downregulated	-0.527486	0.0458877
IL6ST	GSE98421 lean	Subcutaneous adipose tissue	Downregulated	-0.67818	0.0459502	20103703
FGF1	GSE98421 lean	Subcutaneous adipose tissue	Downregulated	-0.71649	0.0461197
FOXC2	GSE98421 lean	Subcutaneous adipose tissue	Downregulated	-1.07921	0.0464467
HAPLN1	GSE98421 lean	Subcutaneous adipose tissue	Downregulated	-1.66668	0.0484672	19141487
TRIB1	GSE98595 lean	Lutein granulosa cells	Downregulated	-1.73476	1.2799e-05
DNAJA2	GSE98595 lean	Lutein granulosa cells	Downregulated	-0.629084	1.72186e-05
ARMCX1	GSE98595 lean	Lutein granulosa cells	Downregulated	-0.67223	4.17402e-05
TOR1AIP2	GSE98595 lean	Lutein granulosa cells	Downregulated	-0.557332	9.63627e-05
EGR2	GSE98595 lean	Lutein granulosa cells	Downregulated	-2.26734	0.000108167
LLPH	GSE98595 lean	Lutein granulosa cells	Downregulated	-0.569048	0.000109931
SYAP1	GSE98595 lean	Lutein granulosa cells	Downregulated	-0.575654	0.000118337
AQP2	GSE98595 lean	Lutein granulosa cells	Downregulated	-1.43259	0.000134059
KIF27	GSE98595 lean	Lutein granulosa cells	Downregulated	-0.603153	0.000169903
SSX2IP	GSE98595 lean	Lutein granulosa cells	Downregulated	-0.53626	0.000276814
TDO2	GSE98595 lean	Lutein granulosa cells	Upregulated	2.09841	0.000331266
HES1	GSE98595 lean	Lutein granulosa cells	Downregulated	-3.00184	0.000352847
FAM107B	GSE98595 lean	Lutein granulosa cells	Downregulated	-0.630404	0.000403125
MT-TN	GSE98595 lean	Lutein granulosa cells	Downregulated	-0.791706	0.000518457
HSPA1A	GSE98595 lean	Lutein granulosa cells	Downregulated	-1.08521	0.000570162
RAD51C	GSE98595 lean	Lutein granulosa cells	Downregulated	-0.560505	0.000587585
SPRY2	GSE98595 lean	Lutein granulosa cells	Downregulated	-0.546606	0.000689401
SEPT14	GSE98595 lean	Lutein granulosa cells	Downregulated	-0.531455	0.000704188
GK3P	GSE98595 lean	Lutein granulosa cells	Downregulated	-0.518505	0.000721652
EZR	GSE98595 lean	Lutein granulosa cells	Downregulated	-0.528763	0.000781425
DNAJB1	GSE98595 lean	Lutein granulosa cells	Downregulated	-0.508733	0.00102519	15308691, 21611153
FABP6	GSE98595 lean	Lutein granulosa cells	Downregulated	-0.744638	0.00105083
SRXN1	GSE98595 lean	Lutein granulosa cells	Downregulated	-0.528241	0.00108584
SNAI2	GSE98595 lean	Lutein granulosa cells	Downregulated	-0.777798	0.00108822
PPP2CB	GSE98595 lean	Lutein granulosa cells	Downregulated	-0.503758	0.00110766
EGR3	GSE98595 lean	Lutein granulosa cells	Downregulated	-1.22235	0.00115894
RPF2	GSE98595 lean	Lutein granulosa cells	Downregulated	-0.655476	0.00121139
P2RX5	GSE98595 lean	Lutein granulosa cells	Downregulated	-0.709622	0.001279
SERPINI1	GSE98595 lean	Lutein granulosa cells	Downregulated	-0.562918	0.00142435
AQP5	GSE98595 lean	Lutein granulosa cells	Downregulated	-0.605014	0.00148405
GCNT3	GSE98595 lean	Lutein granulosa cells	Downregulated	-0.501698	0.00181738
ZFP36	GSE98595 lean	Lutein granulosa cells	Downregulated	-0.937375	0.00196519
DNAJC15	GSE98595 lean	Lutein granulosa cells	Downregulated	-1.27745	0.00199634
SRR	GSE98595 lean	Lutein granulosa cells	Downregulated	-0.664088	0.00201207
C2orf43	GSE98595 lean	Lutein granulosa cells	Downregulated	-0.759009	0.0021014
HMOX1	GSE98595 lean	Lutein granulosa cells	Downregulated	-1.35401	0.00213542	21148661
RNA5SP405	GSE98595 lean	Lutein granulosa cells	Downregulated	-0.558544	0.00214698
SPRYD3	GSE98595 lean	Lutein granulosa cells	Downregulated	-0.512342	0.00219083
RHOB	GSE98595 lean	Lutein granulosa cells	Downregulated	-0.512175	0.00219948
TSR2	GSE98595 lean	Lutein granulosa cells	Downregulated	-0.56293	0.00222647
ASNS	GSE98595 lean	Lutein granulosa cells	Downregulated	-0.60829	0.00226063
CD24	GSE98595 lean	Lutein granulosa cells	Downregulated	-1.15534	0.00232291
LINC00467	GSE98595 lean	Lutein granulosa cells	Downregulated	-0.611737	0.00238939
SNORD49A	GSE98595 lean	Lutein granulosa cells	Downregulated	-0.721659	0.00240055
C3orf14	GSE98595 lean	Lutein granulosa cells	Downregulated	-0.699885	0.00243716
KLF4	GSE98595 lean	Lutein granulosa cells	Downregulated	-0.586134	0.00248928
MYC	GSE98595 lean	Lutein granulosa cells	Downregulated	-0.656455	0.00255405
FAM216B	GSE98595 lean	Lutein granulosa cells	Downregulated	-0.678441	0.00258243
SNORD115-1	GSE98595 lean	Lutein granulosa cells	Downregulated	-0.839845	0.00273134
HSPE1P6	GSE98595 lean	Lutein granulosa cells	Downregulated	-0.576902	0.00273343
ABTB2	GSE98595 lean	Lutein granulosa cells	Downregulated	-0.592183	0.00273979
RNA5SP85	GSE98595 lean	Lutein granulosa cells	Downregulated	-0.866118	0.00296055
GSTA1	GSE98595 lean	Lutein granulosa cells	Downregulated	-0.518898	0.00319486	29344314
DNAJB4	GSE98595 lean	Lutein granulosa cells	Downregulated	-0.656831	0.00367497
ANGPTL1	GSE98595 lean	Lutein granulosa cells	Downregulated	-0.64163	0.00404716	26829602
ZNF597	GSE98595 lean	Lutein granulosa cells	Downregulated	-0.886284	0.00415729
ENPP5	GSE98595 lean	Lutein granulosa cells	Downregulated	-0.690451	0.00428394
IFI27	GSE98595 lean	Lutein granulosa cells	Downregulated	-0.503365	0.00456087
PPP1R15A	GSE98595 lean	Lutein granulosa cells	Downregulated	-0.696347	0.00470866
SERPIND1	GSE98595 lean	Lutein granulosa cells	Downregulated	-0.528554	0.00490053
NDUFAF1	GSE98595 lean	Lutein granulosa cells	Downregulated	-0.655646	0.00490936
NAAA	GSE98595 lean	Lutein granulosa cells	Downregulated	-0.563065	0.00534492
RALB	GSE98595 lean	Lutein granulosa cells	Downregulated	-0.52121	0.00534692
DEXI	GSE98595 lean	Lutein granulosa cells	Downregulated	-0.613437	0.00565892
AMDHD1	GSE98595 lean	Lutein granulosa cells	Downregulated	-0.696852	0.00610752
PTPN7	GSE98595 lean	Lutein granulosa cells	Downregulated	-0.691049	0.00656302
IFITM10	GSE98595 lean	Lutein granulosa cells	Downregulated	-0.601075	0.00666929
RGN	GSE98595 lean	Lutein granulosa cells	Downregulated	-0.748846	0.00692749
DDIT3	GSE98595 lean	Lutein granulosa cells	Downregulated	-0.702452	0.00701014
GABPA	GSE98595 lean	Lutein granulosa cells	Downregulated	-0.607087	0.00723196
NR4A1	GSE98595 lean	Lutein granulosa cells	Downregulated	-0.659294	0.00724224	29344314
IL1B	GSE98595 lean	Lutein granulosa cells	Downregulated	-1.32675	0.00756275	20963558
TRAPPC4	GSE98595 lean	Lutein granulosa cells	Downregulated	-0.537011	0.00758095
MICU2	GSE98595 lean	Lutein granulosa cells	Downregulated	-0.535103	0.00769732
VTN	GSE98595 lean	Lutein granulosa cells	Downregulated	-0.566821	0.00776881
ATF3	GSE98595 lean	Lutein granulosa cells	Downregulated	-0.568269	0.0081503
DUSP6	GSE98595 lean	Lutein granulosa cells	Downregulated	-0.543916	0.00856936
CRISPLD2	GSE98595 lean	Lutein granulosa cells	Downregulated	-1.16186	0.00862074
HSP90AA6P	GSE98595 lean	Lutein granulosa cells	Downregulated	-0.504342	0.00910504
RNA5SP473	GSE98595 lean	Lutein granulosa cells	Downregulated	-0.801788	0.00911389
ST8SIA5	GSE98595 lean	Lutein granulosa cells	Downregulated	-0.562196	0.00931466
ZNF275	GSE98595 lean	Lutein granulosa cells	Downregulated	-0.610869	0.0101048
NR1H4	GSE98595 lean	Lutein granulosa cells	Downregulated	-0.564921	0.010186
EPHB1	GSE98595 lean	Lutein granulosa cells	Downregulated	-0.607614	0.0103325
RNY1P5	GSE98595 lean	Lutein granulosa cells	Downregulated	-0.547064	0.0107455
NDUFB6	GSE98595 lean	Lutein granulosa cells	Downregulated	-0.653348	0.0111343
JUN	GSE98595 lean	Lutein granulosa cells	Downregulated	-0.544781	0.0113789	22344199
TIPARP	GSE98595 lean	Lutein granulosa cells	Downregulated	-0.82677	0.011508
FOSB	GSE98595 lean	Lutein granulosa cells	Downregulated	-1.5945	0.0116345
THNSL2	GSE98595 lean	Lutein granulosa cells	Downregulated	-0.541067	0.01274
ZNF850	GSE98595 lean	Lutein granulosa cells	Downregulated	-0.750216	0.01305
MRPS23	GSE98595 lean	Lutein granulosa cells	Downregulated	-0.576072	0.0136404
RBBP9	GSE98595 lean	Lutein granulosa cells	Downregulated	-0.514143	0.0138314
MT-TE	GSE98595 lean	Lutein granulosa cells	Downregulated	-0.784606	0.0139494
LRIG3	GSE98595 lean	Lutein granulosa cells	Downregulated	-0.626147	0.0145687
ERRFI1	GSE98595 lean	Lutein granulosa cells	Downregulated	-0.504093	0.0146533
GADD45B	GSE98595 lean	Lutein granulosa cells	Downregulated	-0.561404	0.0151914
PTP4A1P7	GSE98595 lean	Lutein granulosa cells	Downregulated	-0.574126	0.0157377
DNAJB9	GSE98595 lean	Lutein granulosa cells	Downregulated	-0.545414	0.0158032
FOS	GSE98595 lean	Lutein granulosa cells	Downregulated	-1.18965	0.0158255	27997581
HAL	GSE98595 lean	Lutein granulosa cells	Downregulated	-0.722551	0.016023
ABHD11	GSE98595 lean	Lutein granulosa cells	Downregulated	-0.716623	0.016612
NFIB	GSE98595 lean	Lutein granulosa cells	Downregulated	-0.895573	0.016728
AS3MT	GSE98595 lean	Lutein granulosa cells	Downregulated	-0.535976	0.0174906
GM2A	GSE98595 lean	Lutein granulosa cells	Downregulated	-0.525904	0.0181998
PLA2G4A	GSE98595 lean	Lutein granulosa cells	Downregulated	-0.769268	0.0185069
KLF10	GSE98595 lean	Lutein granulosa cells	Downregulated	-0.635938	0.0186575
TCEB1P2	GSE98595 lean	Lutein granulosa cells	Downregulated	-0.624407	0.0192356
COX7B	GSE98595 lean	Lutein granulosa cells	Downregulated	-0.606754	0.0196878
HEY2	GSE98595 lean	Lutein granulosa cells	Downregulated	-0.833536	0.0200743
NT5DC3	GSE98595 lean	Lutein granulosa cells	Downregulated	-0.67044	0.0208777
SNORD116-13	GSE98595 lean	Lutein granulosa cells	Downregulated	-0.72034	0.0209036
MRPS18C	GSE98595 lean	Lutein granulosa cells	Downregulated	-0.505936	0.021616
PDCL3	GSE98595 lean	Lutein granulosa cells	Downregulated	-0.522922	0.0220117
CPM	GSE98595 lean	Lutein granulosa cells	Downregulated	-0.775026	0.0224489
CCDC59	GSE98595 lean	Lutein granulosa cells	Downregulated	-0.716828	0.0224872
C10orf54	GSE98595 lean	Lutein granulosa cells	Downregulated	-0.761495	0.0224941
PPID	GSE98595 lean	Lutein granulosa cells	Downregulated	-0.538015	0.0229615
FLJ45248	GSE98595 lean	Lutein granulosa cells	Downregulated	-0.573476	0.0233748
LACC1	GSE98595 lean	Lutein granulosa cells	Downregulated	-0.53563	0.0235899
GEM	GSE98595 lean	Lutein granulosa cells	Downregulated	-0.664888	0.024248
C17orf97	GSE98595 lean	Lutein granulosa cells	Downregulated	-0.681223	0.0250344
RAC1P2	GSE98595 lean	Lutein granulosa cells	Downregulated	-0.513914	0.0252139
SNRPG	GSE98595 lean	Lutein granulosa cells	Downregulated	-0.737973	0.0273317
RNA5SP242	GSE98595 lean	Lutein granulosa cells	Downregulated	-0.631858	0.0282314
ZNF620	GSE98595 lean	Lutein granulosa cells	Downregulated	-0.520022	0.0283191
ABCB1	GSE98595 lean	Lutein granulosa cells	Downregulated	-0.661053	0.0298679
LOC100134868	GSE98595 lean	Lutein granulosa cells	Downregulated	-0.511777	0.0308768
CCL2	GSE98595 lean	Lutein granulosa cells	Upregulated	2.12678	0.0310241	21530057
SAMHD1	GSE98595 lean	Lutein granulosa cells	Downregulated	-0.544205	0.031218
CTH	GSE98595 lean	Lutein granulosa cells	Downregulated	-0.764208	0.031801
RNF214	GSE98595 lean	Lutein granulosa cells	Downregulated	-0.562447	0.0319191
PTHLH	GSE98595 lean	Lutein granulosa cells	Downregulated	-0.651531	0.0321405
SYT14	GSE98595 lean	Lutein granulosa cells	Downregulated	-0.58825	0.0326221
NFIL3	GSE98595 lean	Lutein granulosa cells	Downregulated	-0.555602	0.0327177
MRPL15	GSE98595 lean	Lutein granulosa cells	Downregulated	-0.508766	0.0334121
ABL2	GSE98595 lean	Lutein granulosa cells	Downregulated	-0.758594	0.0335012
MED10	GSE98595 lean	Lutein granulosa cells	Downregulated	-0.505866	0.0338888
GPRC5A	GSE98595 lean	Lutein granulosa cells	Downregulated	-0.670794	0.0365816
BTG2	GSE98595 lean	Lutein granulosa cells	Downregulated	-0.828924	0.0368907
GSTT1	GSE98595 lean	Lutein granulosa cells	Downregulated	-2.43674	0.0371426	15333250
ABLIM3	GSE98595 lean	Lutein granulosa cells	Downregulated	-0.545088	0.0381618
PROK1	GSE98595 lean	Lutein granulosa cells	Downregulated	-1.33427	0.0388439	29859385, 14984768
RPL22L1	GSE98595 lean	Lutein granulosa cells	Downregulated	-0.594572	0.0407454
RND3	GSE98595 lean	Lutein granulosa cells	Downregulated	-0.567485	0.0408093
PTGS2	GSE98595 lean	Lutein granulosa cells	Downregulated	-0.758484	0.0412724	26132931
CCRN4L	GSE98595 lean	Lutein granulosa cells	Downregulated	-0.584026	0.0413938
SLC25A18	GSE98595 lean	Lutein granulosa cells	Downregulated	-0.563581	0.0418395
RNA5SP192	GSE98595 lean	Lutein granulosa cells	Downregulated	-0.650873	0.0431399
ELL2P1	GSE98595 lean	Lutein granulosa cells	Downregulated	-0.505724	0.0465553
HSPB8	GSE98595 lean	Lutein granulosa cells	Downregulated	-0.82746	0.0470739
TVP23A	GSE98595 lean	Lutein granulosa cells	Downregulated	-0.750571	0.0483576
ZFP57	GSE98595 lean	Lutein granulosa cells	Downregulated	-1.03657	0.0488312
CCDC23	GSE98595 lean	Lutein granulosa cells	Downregulated	-0.766508	0.0495938
SDHAF2	GSE10946 obese	Cumulus cells	Downregulated	-0.846265	0.000153596
ISM1	GSE10946 obese	Cumulus cells	Downregulated	-1.13788	0.000647994
OAZ3	GSE10946 obese	Cumulus cells	Downregulated	-0.564587	0.000797596	29601948
MTFMT	GSE10946 obese	Cumulus cells	Downregulated	-0.742238	0.00174271
MRPL57	GSE10946 obese	Cumulus cells	Downregulated	-0.781452	0.00271907
RPP38	GSE10946 obese	Cumulus cells	Downregulated	-0.659703	0.00338047
FKBP5	GSE10946 obese	Cumulus cells	Downregulated	-1.24463	0.00387331
AC092718.4	GSE10946 obese	Cumulus cells	Downregulated	-0.775116	0.00396058
POPDC3	GSE10946 obese	Cumulus cells	Downregulated	-1.01335	0.00400304
RSL1D1	GSE10946 obese	Cumulus cells	Downregulated	-0.803249	0.00410637
NOL12	GSE10946 obese	Cumulus cells	Downregulated	-0.938836	0.0042106
MLX	GSE10946 obese	Cumulus cells	Downregulated	-0.743263	0.00429493
HCK	GSE10946 obese	Cumulus cells	Downregulated	-0.587726	0.00448493
ALOX5AP	GSE10946 obese	Cumulus cells	Downregulated	-0.846542	0.00463224
RAD51C	GSE10946 obese	Cumulus cells	Downregulated	-1.00104	0.00480954
ZNF134	GSE10946 obese	Cumulus cells	Downregulated	-0.525197	0.00483514
TFDP2	GSE10946 obese	Cumulus cells	Downregulated	-0.681465	0.00517698
GALC	GSE10946 obese	Cumulus cells	Downregulated	-0.694955	0.00518356
CSTF2T	GSE10946 obese	Cumulus cells	Downregulated	-0.653353	0.00559932
IDH1-AS1	GSE10946 obese	Cumulus cells	Downregulated	-0.544701	0.0057193
CLUAP1	GSE10946 obese	Cumulus cells	Downregulated	-0.606786	0.00619573
SAP30BP	GSE10946 obese	Cumulus cells	Downregulated	-0.683614	0.00619875
TIGD1	GSE10946 obese	Cumulus cells	Downregulated	-0.687421	0.00723994
L3HYPDH	GSE10946 obese	Cumulus cells	Downregulated	-0.81098	0.00726523
SUPT4H1	GSE10946 obese	Cumulus cells	Downregulated	-0.622448	0.00757908
HIST1H2AI	GSE10946 obese	Cumulus cells	Downregulated	-0.530767	0.00764747
ST3GAL6	GSE10946 obese	Cumulus cells	Downregulated	-0.6699	0.0080056
BNIP1	GSE10946 obese	Cumulus cells	Downregulated	-0.653171	0.00818034
PRB4	GSE10946 obese	Cumulus cells	Downregulated	-0.952672	0.00839312
SFRP1	GSE10946 obese	Cumulus cells	Upregulated	2.07059	0.00845317
GUCY1B1	GSE10946 obese	Cumulus cells	Downregulated	-0.707226	0.00901617
MRPL30	GSE10946 obese	Cumulus cells	Downregulated	-0.643822	0.00912613
TMEM256	GSE10946 obese	Cumulus cells	Downregulated	-0.919791	0.00948063
FAM206A	GSE10946 obese	Cumulus cells	Downregulated	-0.739256	0.00965159
SLC44A1	GSE10946 obese	Cumulus cells	Downregulated	-1.09375	0.00965561
SENP2	GSE10946 obese	Cumulus cells	Downregulated	-0.753385	0.01048
SRSF3	GSE10946 obese	Cumulus cells	Downregulated	-0.797142	0.0105455
NDUFA11	GSE10946 obese	Cumulus cells	Downregulated	-0.901422	0.0106056
SERF2	GSE10946 obese	Cumulus cells	Downregulated	-0.668395	0.0106714
PTDSS1	GSE10946 obese	Cumulus cells	Downregulated	-0.678923	0.0111023
RNF145	GSE10946 obese	Cumulus cells	Downregulated	-1.06823	0.0113864
GFI1	GSE10946 obese	Cumulus cells	Downregulated	-0.56649	0.0118887
POU3F1	GSE10946 obese	Cumulus cells	Downregulated	-0.506377	0.0130963
WDR41	GSE10946 obese	Cumulus cells	Downregulated	-0.85775	0.0131932
CSRNP2	GSE10946 obese	Cumulus cells	Downregulated	-0.614873	0.0138553
TXNDC5	GSE10946 obese	Cumulus cells	Downregulated	-0.576165	0.013904
PNO1	GSE10946 obese	Cumulus cells	Downregulated	-0.546392	0.0140683
DYRK4	GSE10946 obese	Cumulus cells	Downregulated	-0.558879	0.0146442
NSG1	GSE10946 obese	Cumulus cells	Downregulated	-1.09076	0.015139
RHOBTB1	GSE10946 obese	Cumulus cells	Downregulated	-0.851114	0.0151545
ST6GALNAC5	GSE10946 obese	Cumulus cells	Downregulated	-0.911681	0.0157887
MRPS11	GSE10946 obese	Cumulus cells	Downregulated	-0.787727	0.0162172
DYNC1I1	GSE10946 obese	Cumulus cells	Downregulated	-0.941593	0.0172974
MRPL54	GSE10946 obese	Cumulus cells	Downregulated	-0.678043	0.0173866
PRB3	GSE10946 obese	Cumulus cells	Downregulated	-0.665884	0.0174002
AC009133.2	GSE10946 obese	Cumulus cells	Downregulated	-0.587245	0.0174611
COMMD9	GSE10946 obese	Cumulus cells	Downregulated	-0.592541	0.0179131
UQCR10	GSE10946 obese	Cumulus cells	Downregulated	-0.528643	0.0185831
IFNGR1	GSE10946 obese	Cumulus cells	Downregulated	-0.843468	0.0185936
ATP6V1D	GSE10946 obese	Cumulus cells	Downregulated	-0.615812	0.0187094
AL034549.1	GSE10946 obese	Cumulus cells	Downregulated	-0.609751	0.0188632
C12orf4	GSE10946 obese	Cumulus cells	Downregulated	-0.741263	0.0201759
TMEM242	GSE10946 obese	Cumulus cells	Downregulated	-0.50534	0.0201925
BUD23	GSE10946 obese	Cumulus cells	Downregulated	-0.59334	0.020302
PSPH	GSE10946 obese	Cumulus cells	Downregulated	-2.27703	0.0208618
ADI1	GSE10946 obese	Cumulus cells	Downregulated	-0.875259	0.0212328
MAX	GSE10946 obese	Cumulus cells	Downregulated	-0.535237	0.021234
TRABD2A	GSE10946 obese	Cumulus cells	Downregulated	-0.873944	0.0225497
MTRF1L	GSE10946 obese	Cumulus cells	Downregulated	-0.617018	0.0228257	19141487
RANBP1	GSE10946 obese	Cumulus cells	Downregulated	-0.6842	0.0229602
TBX3	GSE10946 obese	Cumulus cells	Downregulated	-0.734735	0.0229722
DIRC2	GSE10946 obese	Cumulus cells	Downregulated	-0.539732	0.0232233
SLC47A1	GSE10946 obese	Cumulus cells	Downregulated	-1.43197	0.023316
SNORD65	GSE10946 obese	Cumulus cells	Downregulated	-0.762136	0.0233401
SNAPIN	GSE10946 obese	Cumulus cells	Downregulated	-0.54364	0.0233428
KCND3	GSE10946 obese	Cumulus cells	Downregulated	-0.731409	0.0235834
TAB3	GSE10946 obese	Cumulus cells	Downregulated	-1.13525	0.0235886
SNRNP40	GSE10946 obese	Cumulus cells	Downregulated	-0.633982	0.0237764
PLBD1	GSE10946 obese	Cumulus cells	Downregulated	-0.709021	0.0238848
ARHGAP20	GSE10946 obese	Cumulus cells	Downregulated	-1.24983	0.0239597
TUSC2	GSE10946 obese	Cumulus cells	Downregulated	-0.570397	0.0240646
BLM	GSE10946 obese	Cumulus cells	Downregulated	-0.652386	0.0243218
CREB3L2	GSE10946 obese	Cumulus cells	Downregulated	-0.517454	0.0245806
G0S2	GSE10946 obese	Cumulus cells	Downregulated	-1.05139	0.0247226
MPP1	GSE10946 obese	Cumulus cells	Downregulated	-0.863183	0.0248056
FAU	GSE10946 obese	Cumulus cells	Downregulated	-0.515723	0.0249629
APOO	GSE10946 obese	Cumulus cells	Downregulated	-0.752215	0.0250646
MYL5	GSE10946 obese	Cumulus cells	Downregulated	-0.618502	0.025082
MAPK14	GSE10946 obese	Cumulus cells	Downregulated	-0.67278	0.0253466	27997581
SSX2IP	GSE10946 obese	Cumulus cells	Downregulated	-1.13838	0.025809
GEMIN5	GSE10946 obese	Cumulus cells	Downregulated	-0.653643	0.0261096
RNASEH1	GSE10946 obese	Cumulus cells	Downregulated	-0.505329	0.0264352
COL10A1	GSE10946 obese	Cumulus cells	Upregulated	2.23425	0.0266101
DMD	GSE10946 obese	Cumulus cells	Downregulated	-0.713148	0.0267437
CBARP	GSE10946 obese	Cumulus cells	Downregulated	-0.569416	0.0267603
CPT1A	GSE10946 obese	Cumulus cells	Downregulated	-0.500794	0.0268798	29339197
PSPC1	GSE10946 obese	Cumulus cells	Downregulated	-0.840157	0.0276364
DISP1	GSE10946 obese	Cumulus cells	Downregulated	-0.704107	0.0276828
LMBR1	GSE10946 obese	Cumulus cells	Downregulated	-0.708308	0.0277404
ALAD	GSE10946 obese	Cumulus cells	Downregulated	-0.978768	0.0277807
GUSBP5	GSE10946 obese	Cumulus cells	Downregulated	-0.631595	0.0285031
EIF1AD	GSE10946 obese	Cumulus cells	Downregulated	-0.516296	0.0287364
MRPL22	GSE10946 obese	Cumulus cells	Downregulated	-0.630014	0.0290448
ZNF516	GSE10946 obese	Cumulus cells	Downregulated	-0.709239	0.0293318
SNRPD2	GSE10946 obese	Cumulus cells	Downregulated	-0.591463	0.029552
PLA2G4A	GSE10946 obese	Cumulus cells	Downregulated	-1.43569	0.0297341
BBS12	GSE10946 obese	Cumulus cells	Downregulated	-0.560445	0.029861
LRRC27	GSE10946 obese	Cumulus cells	Downregulated	-0.514818	0.0298771
CLTCL1	GSE10946 obese	Cumulus cells	Downregulated	-0.566313	0.0306773
MRPS12	GSE10946 obese	Cumulus cells	Downregulated	-1.14184	0.0308472
NEDD4	GSE10946 obese	Cumulus cells	Downregulated	-0.619016	0.0311713
AKR1C1	GSE10946 obese	Cumulus cells	Downregulated	-1.32513	0.0313883
RCL1	GSE10946 obese	Cumulus cells	Downregulated	-1.1027	0.0316547
PPP2R5C	GSE10946 obese	Cumulus cells	Downregulated	-0.847454	0.0316743
SEPT4	GSE10946 obese	Cumulus cells	Downregulated	-0.811416	0.0318492
PTPN11	GSE10946 obese	Cumulus cells	Downregulated	-0.698728	0.0318763
SERPINB8	GSE10946 obese	Cumulus cells	Downregulated	-0.597349	0.0319354
CROCC	GSE10946 obese	Cumulus cells	Downregulated	-0.501282	0.032219
C1QTNF1	GSE10946 obese	Cumulus cells	Downregulated	-0.540839	0.0323759
FNDC5	GSE10946 obese	Cumulus cells	Downregulated	-0.505346	0.0325744	29785700, 27616010, 29217128
PSENEN	GSE10946 obese	Cumulus cells	Downregulated	-0.548043	0.032609
BVES	GSE10946 obese	Cumulus cells	Downregulated	-0.767403	0.0326217
FGFR2	GSE10946 obese	Cumulus cells	Downregulated	-0.509488	0.0337838
DLX5	GSE10946 obese	Cumulus cells	Downregulated	-0.790285	0.0342169
MED27	GSE10946 obese	Cumulus cells	Downregulated	-0.583914	0.0344355
RPL36AL	GSE10946 obese	Cumulus cells	Downregulated	-0.549049	0.0344367
MAD2L2	GSE10946 obese	Cumulus cells	Downregulated	-0.504202	0.0347856
PRPH2	GSE10946 obese	Cumulus cells	Downregulated	-0.589178	0.0350061
SNX8	GSE10946 obese	Cumulus cells	Downregulated	-0.842312	0.0355751
AL355297.4	GSE10946 obese	Cumulus cells	Downregulated	-0.673693	0.0357768
MRPS23	GSE10946 obese	Cumulus cells	Downregulated	-0.588483	0.0359258
ZNF81	GSE10946 obese	Cumulus cells	Downregulated	-0.654761	0.0368498
LRP2BP	GSE10946 obese	Cumulus cells	Downregulated	-0.555282	0.0368687
AC104653.1	GSE10946 obese	Cumulus cells	Downregulated	-0.521532	0.0372847
PTPN21	GSE10946 obese	Cumulus cells	Downregulated	-0.736683	0.0376168
DAPL1	GSE10946 obese	Cumulus cells	Downregulated	-1.13106	0.0377133
DDX10	GSE10946 obese	Cumulus cells	Downregulated	-0.65128	0.0379846
GPX7	GSE10946 obese	Cumulus cells	Downregulated	-0.931213	0.0382762
PF4	GSE10946 obese	Cumulus cells	Downregulated	-0.641223	0.0383639	29779926
FOXA2	GSE10946 obese	Cumulus cells	Downregulated	-0.542647	0.0385188	17062763
FKBP11	GSE10946 obese	Cumulus cells	Downregulated	-0.98711	0.0388944
CCDC6	GSE10946 obese	Cumulus cells	Downregulated	-0.775045	0.0392179
C6orf106	GSE10946 obese	Cumulus cells	Downregulated	-0.616211	0.0393075
RER1	GSE10946 obese	Cumulus cells	Downregulated	-0.650643	0.0393204
POLE4	GSE10946 obese	Cumulus cells	Downregulated	-0.702115	0.039437
HIST1H4H	GSE10946 obese	Cumulus cells	Downregulated	-0.656708	0.03992
CDCA2	GSE10946 obese	Cumulus cells	Downregulated	-0.859832	0.0406807
LANCL2	GSE10946 obese	Cumulus cells	Downregulated	-0.662912	0.0409488
PKNOX1	GSE10946 obese	Cumulus cells	Downregulated	-0.616458	0.0412686
MAT2A	GSE10946 obese	Cumulus cells	Downregulated	-0.700834	0.0419997
PCSK5	GSE10946 obese	Cumulus cells	Downregulated	-0.813521	0.042317
ZNF200	GSE10946 obese	Cumulus cells	Downregulated	-0.503036	0.0426009
ARHGAP18	GSE10946 obese	Cumulus cells	Downregulated	-0.790423	0.0432072
SHOX2	GSE10946 obese	Cumulus cells	Downregulated	-0.598091	0.0432766
SPTLC1	GSE10946 obese	Cumulus cells	Downregulated	-0.847047	0.0435636
AL359715.3	GSE10946 obese	Cumulus cells	Downregulated	-0.542912	0.0436001
CTSLP8	GSE10946 obese	Cumulus cells	Downregulated	-0.66518	0.0437849
C1orf174	GSE10946 obese	Cumulus cells	Downregulated	-0.571916	0.0443445
PRB1	GSE10946 obese	Cumulus cells	Downregulated	-0.887827	0.0443546
DDIT3	GSE10946 obese	Cumulus cells	Downregulated	-0.742157	0.0445807
PLA2G5	GSE10946 obese	Cumulus cells	Downregulated	-1.43729	0.0448771
AC104986.2	GSE10946 obese	Cumulus cells	Downregulated	-0.51051	0.0451548
RPS26	GSE10946 obese	Cumulus cells	Downregulated	-1.13928	0.0451877
TRIM16	GSE10946 obese	Cumulus cells	Downregulated	-0.785625	0.0452441
RHOU	GSE10946 obese	Cumulus cells	Downregulated	-1.21861	0.0460955
NUTF2	GSE10946 obese	Cumulus cells	Downregulated	-0.577288	0.0463474
IVD	GSE10946 obese	Cumulus cells	Downregulated	-0.542055	0.0464762
ITGB1BP1	GSE10946 obese	Cumulus cells	Downregulated	-0.643615	0.0466041
AC019069.1	GSE10946 obese	Cumulus cells	Downregulated	-0.579018	0.0472786
TPM3	GSE10946 obese	Cumulus cells	Downregulated	-0.509612	0.0474305
SHCBP1	GSE10946 obese	Cumulus cells	Downregulated	-1.4209	0.048005
SLC1A6	GSE10946 obese	Cumulus cells	Downregulated	-1.05761	0.0480558
CDC42	GSE10946 obese	Cumulus cells	Downregulated	-1.23012	0.0480724
MRPL41	GSE10946 obese	Cumulus cells	Downregulated	-0.572482	0.0480972
SF3B5	GSE10946 obese	Cumulus cells	Downregulated	-0.547361	0.0482289
ANXA7	GSE10946 obese	Cumulus cells	Downregulated	-0.5268	0.0484182
CADPS2	GSE10946 obese	Cumulus cells	Downregulated	-0.742545	0.0486119
SBDS	GSE10946 obese	Cumulus cells	Downregulated	-0.753335	0.0490255
SLC25A38	GSE10946 obese	Cumulus cells	Downregulated	-0.549723	0.0493398
HNRNPC	GSE10946 obese	Cumulus cells	Downregulated	-0.796589	0.0494289
ZNF674-AS1	GSE10946 obese	Cumulus cells	Downregulated	-0.71658	0.0495803
NEURL1B	GSE10946 obese	Cumulus cells	Downregulated	-0.778495	0.0496186
LDHB	GSE6798 obese	Skeletal muscle	Downregulated	-0.761657	2.84229e-05
TECRL	GSE6798 obese	Skeletal muscle	Downregulated	-0.767067	0.000103354
SLC38A1	GSE6798 obese	Skeletal muscle	Downregulated	-1.19853	0.00141486
SMAD9	GSE6798 obese	Skeletal muscle	Downregulated	-0.734567	0.00148103
LPL	GSE6798 obese	Skeletal muscle	Downregulated	-0.642645	0.00304663	21084397
IDI2	GSE6798 obese	Skeletal muscle	Downregulated	-0.619256	0.00495451
ALDH6A1	GSE6798 obese	Skeletal muscle	Downregulated	-0.607927	0.00538331
H19	GSE6798 obese	Skeletal muscle	Downregulated	-0.78137	0.00662388
C9orf135	GSE6798 obese	Skeletal muscle	Downregulated	-0.844379	0.00685337
MAFF	GSE6798 obese	Skeletal muscle	Downregulated	-0.704281	0.00860725
IL17D	GSE6798 obese	Skeletal muscle	Downregulated	-0.513146	0.0104769
C12orf75	GSE6798 obese	Skeletal muscle	Downregulated	-0.789351	0.0112825
BMPR1A	GSE5850 obese	Metaphase II oocyte	Upregulated	2.65951	5.79434e-05
FGFR4	GSE5850 obese	Metaphase II oocyte	Downregulated	-0.791391	0.000151075
RNF10	GSE5850 obese	Metaphase II oocyte	Upregulated	2.25603	0.000550257
NSMCE4A	GSE5850 obese	Metaphase II oocyte	Downregulated	-1.00993	0.000591071
HSD17B12	GSE5850 obese	Metaphase II oocyte	Upregulated	2.69697	0.000810809
KIAA1671	GSE5850 obese	Metaphase II oocyte	Upregulated	2.43482	0.000831021
ZNF101	GSE5850 obese	Metaphase II oocyte	Upregulated	2.76632	0.000909981
CYP2R1	GSE5850 obese	Metaphase II oocyte	Upregulated	2.24713	0.00106299	28008453
LMO1	GSE5850 obese	Metaphase II oocyte	Downregulated	-0.594849	0.00107663
OTX2	GSE5850 obese	Metaphase II oocyte	Downregulated	-2.66387	0.00113526
ZFYVE16	GSE5850 obese	Metaphase II oocyte	Upregulated	2.43493	0.00121398
NFRKB	GSE5850 obese	Metaphase II oocyte	Downregulated	-1.41135	0.00123087
COCH	GSE5850 obese	Metaphase II oocyte	Upregulated	2.83096	0.00123995
ARHGAP33	GSE5850 obese	Metaphase II oocyte	Downregulated	-2.51506	0.0012917
LIPG	GSE5850 obese	Metaphase II oocyte	Upregulated	2.05305	0.00137772
SIRPA	GSE5850 obese	Metaphase II oocyte	Downregulated	-0.870679	0.0014564
RPAP3	GSE5850 obese	Metaphase II oocyte	Upregulated	2.74568	0.00146718
ZCCHC14	GSE5850 obese	Metaphase II oocyte	Upregulated	2.24836	0.00155776
NELFA	GSE5850 obese	Metaphase II oocyte	Downregulated	-0.798393	0.00166226
ZNF787	GSE5850 obese	Metaphase II oocyte	Downregulated	-0.587329	0.00179768
UBE2I	GSE5850 obese	Metaphase II oocyte	Upregulated	2.61584	0.00189448
REPS2	GSE5850 obese	Metaphase II oocyte	Upregulated	2.70842	0.00236961
ARHGAP18	GSE5850 obese	Metaphase II oocyte	Downregulated	-2.6441	0.00238621
TMEM245	GSE5850 obese	Metaphase II oocyte	Downregulated	-1.93103	0.00248343
CEP70	GSE5850 obese	Metaphase II oocyte	Upregulated	2.95903	0.00259589
GRHL1	GSE5850 obese	Metaphase II oocyte	Upregulated	2.25411	0.00309778
CDH17	GSE5850 obese	Metaphase II oocyte	Upregulated	2.44031	0.00321059
CUL5	GSE5850 obese	Metaphase II oocyte	Downregulated	-2.22455	0.0032463
FKBP4	GSE5850 obese	Metaphase II oocyte	Downregulated	-1.36952	0.00331659
OTUD7B	GSE5850 obese	Metaphase II oocyte	Upregulated	2.03204	0.00334429
EML1	GSE5850 obese	Metaphase II oocyte	Upregulated	2.3463	0.00335569
SCCPDH	GSE5850 obese	Metaphase II oocyte	Downregulated	-1.86773	0.00345967
ZMYM3	GSE5850 obese	Metaphase II oocyte	Downregulated	-1.99205	0.00363252
UGCG	GSE5850 obese	Metaphase II oocyte	Downregulated	-1.41113	0.00365231
SUGT1	GSE5850 obese	Metaphase II oocyte	Upregulated	3.05789	0.00379569
PRR15	GSE5850 obese	Metaphase II oocyte	Downregulated	-0.891666	0.00386664
OXR1	GSE5850 obese	Metaphase II oocyte	Downregulated	-2.53836	0.00394353
CBLN4	GSE5850 obese	Metaphase II oocyte	Upregulated	2.06145	0.00403292
CDC25A	GSE5850 obese	Metaphase II oocyte	Downregulated	-1.27313	0.00431037
ZNF529	GSE5850 obese	Metaphase II oocyte	Upregulated	2.69304	0.00463584
EXOSC6	GSE5850 obese	Metaphase II oocyte	Upregulated	3.23714	0.00475074
DIRC2	GSE5850 obese	Metaphase II oocyte	Downregulated	-0.828287	0.00488718
BOD1L1	GSE5850 obese	Metaphase II oocyte	Upregulated	2.05084	0.00526202
TLK1	GSE5850 obese	Metaphase II oocyte	Upregulated	2.23535	0.00530584
KLHDC2	GSE5850 obese	Metaphase II oocyte	Downregulated	-1.42069	0.00549899
LIMA1	GSE5850 obese	Metaphase II oocyte	Downregulated	-2.23328	0.00575591
CWC22	GSE5850 obese	Metaphase II oocyte	Upregulated	2.2604	0.00584554
DARS	GSE5850 obese	Metaphase II oocyte	Downregulated	-1.74128	0.00602018
MGST3	GSE5850 obese	Metaphase II oocyte	Downregulated	-1.22058	0.00620516
DCAF7	GSE5850 obese	Metaphase II oocyte	Downregulated	-1.86114	0.00628251
TAX1BP1	GSE5850 obese	Metaphase II oocyte	Upregulated	2.47491	0.00630106
RCAN1	GSE5850 obese	Metaphase II oocyte	Downregulated	-0.756006	0.00677249
HNRNPR	GSE5850 obese	Metaphase II oocyte	Downregulated	-0.936412	0.00694115
LINC-PINT	GSE5850 obese	Metaphase II oocyte	Downregulated	-1.53776	0.00732274
NADK2	GSE5850 obese	Metaphase II oocyte	Downregulated	-2.89445	0.00756693
SMIM37	GSE5850 obese	Metaphase II oocyte	Downregulated	-0.715735	0.00762197
TMEM150A	GSE5850 obese	Metaphase II oocyte	Downregulated	-1.74104	0.00782631
PDIA6	GSE5850 obese	Metaphase II oocyte	Upregulated	3.1256	0.00788709
ARHGAP39	GSE5850 obese	Metaphase II oocyte	Downregulated	-1.38812	0.00789101
TNK2	GSE5850 obese	Metaphase II oocyte	Downregulated	-0.811741	0.00811816
IGF2BP3	GSE5850 obese	Metaphase II oocyte	Downregulated	-1.84672	0.00826237
WSB2	GSE5850 obese	Metaphase II oocyte	Upregulated	2.03617	0.0085029
MDM1	GSE5850 obese	Metaphase II oocyte	Upregulated	3.0808	0.00882716
ARL6IP1	GSE5850 obese	Metaphase II oocyte	Upregulated	2.66379	0.00920008
TRAM2	GSE5850 obese	Metaphase II oocyte	Downregulated	-2.15592	0.00925664
CCAR1	GSE5850 obese	Metaphase II oocyte	Downregulated	-2.15055	0.00945062
SHLD2	GSE5850 obese	Metaphase II oocyte	Upregulated	2.35346	0.00954322
SH3BP4	GSE5850 obese	Metaphase II oocyte	Upregulated	2.72427	0.00956846
TLNRD1	GSE5850 obese	Metaphase II oocyte	Downregulated	-0.576795	0.00961458
ZNF14	GSE5850 obese	Metaphase II oocyte	Upregulated	2.11431	0.00989075
PRTG	GSE5850 obese	Metaphase II oocyte	Downregulated	-2.51968	0.00992451
UMAD1	GSE5850 obese	Metaphase II oocyte	Upregulated	2.07082	0.0100281
AKT2	GSE5850 obese	Metaphase II oocyte	Downregulated	-0.946751	0.0102951	18768676
FAM13A	GSE5850 obese	Metaphase II oocyte	Downregulated	-1.44325	0.0105062
ZNF814	GSE5850 obese	Metaphase II oocyte	Upregulated	2.67763	0.0106064
CD55	GSE5850 obese	Metaphase II oocyte	Upregulated	2.40494	0.0106295
SYT16	GSE5850 obese	Metaphase II oocyte	Downregulated	-1.05388	0.0107287
NAA35	GSE5850 obese	Metaphase II oocyte	Downregulated	-2.20778	0.0112349
OSBPL9	GSE5850 obese	Metaphase II oocyte	Downregulated	-1.5922	0.0112724
PPT2	GSE5850 obese	Metaphase II oocyte	Downregulated	-1.11597	0.0113953
PRR14L	GSE5850 obese	Metaphase II oocyte	Downregulated	-2.75356	0.0116805
CCNG2	GSE5850 obese	Metaphase II oocyte	Downregulated	-1.62049	0.0117743
NUP58	GSE5850 obese	Metaphase II oocyte	Downregulated	-2.5617	0.0118308
ELL2	GSE5850 obese	Metaphase II oocyte	Upregulated	2.59084	0.0119489
CHURC1	GSE5850 obese	Metaphase II oocyte	Downregulated	-1.56037	0.0122935
IRF8	GSE5850 obese	Metaphase II oocyte	Downregulated	-1.10161	0.0125468
FUT2	GSE5850 obese	Metaphase II oocyte	Downregulated	-0.751484	0.0129855
TROVE2	GSE5850 obese	Metaphase II oocyte	Downregulated	-1.19284	0.0130378
ABCF2	GSE5850 obese	Metaphase II oocyte	Upregulated	2.32561	0.0131809
RPS12	GSE5850 obese	Metaphase II oocyte	Downregulated	-0.678278	0.0132056
LRRTM4	GSE5850 obese	Metaphase II oocyte	Upregulated	2.02305	0.013338
CD47	GSE5850 obese	Metaphase II oocyte	Upregulated	2.70349	0.013387
SPATA24	GSE5850 obese	Metaphase II oocyte	Downregulated	-0.56851	0.0133982
U2AF1	GSE5850 obese	Metaphase II oocyte	Downregulated	-1.041	0.0134725
ZC2HC1A	GSE5850 obese	Metaphase II oocyte	Upregulated	2.31469	0.0138221
RPS27	GSE5850 obese	Metaphase II oocyte	Downregulated	-0.892424	0.0138389
MAST4	GSE5850 obese	Metaphase II oocyte	Upregulated	2.96699	0.0140973
RC3H2	GSE5850 obese	Metaphase II oocyte	Upregulated	2.01866	0.0142335
MCM9	GSE5850 obese	Metaphase II oocyte	Upregulated	2.05323	0.0144914
SCAMP1	GSE5850 obese	Metaphase II oocyte	Downregulated	-1.62945	0.0145666
MOB1A	GSE5850 obese	Metaphase II oocyte	Downregulated	-1.94941	0.0145907
DNTTIP2	GSE5850 obese	Metaphase II oocyte	Upregulated	2.14596	0.0148182
U2SURP	GSE5850 obese	Metaphase II oocyte	Upregulated	2.43921	0.0148515
AGA	GSE5850 obese	Metaphase II oocyte	Downregulated	-0.91417	0.0154201
LONRF1	GSE5850 obese	Metaphase II oocyte	Downregulated	-0.648733	0.015614
MED19	GSE5850 obese	Metaphase II oocyte	Downregulated	-1.58957	0.0156591
NCKAP5L	GSE5850 obese	Metaphase II oocyte	Downregulated	-0.718782	0.0157809
MYCBP2	GSE5850 obese	Metaphase II oocyte	Downregulated	-2.33285	0.0158265
KLF2	GSE5850 obese	Metaphase II oocyte	Downregulated	-0.738884	0.0158864
SLC25A6	GSE5850 obese	Metaphase II oocyte	Downregulated	-0.964618	0.0159973
DDX3X	GSE5850 obese	Metaphase II oocyte	Downregulated	-2.16812	0.016163
UBA5	GSE5850 obese	Metaphase II oocyte	Downregulated	-2.70686	0.0162998
UFL1	GSE5850 obese	Metaphase II oocyte	Downregulated	-1.33604	0.0163401
HIST1H1A	GSE5850 obese	Metaphase II oocyte	Downregulated	-1.10629	0.0169242
WDR48	GSE5850 obese	Metaphase II oocyte	Upregulated	2.0501	0.0170133
CLDND1	GSE5850 obese	Metaphase II oocyte	Upregulated	2.27188	0.0173751
SIDT2	GSE5850 obese	Metaphase II oocyte	Downregulated	-1.84459	0.0175
SCAMP2	GSE5850 obese	Metaphase II oocyte	Downregulated	-1.89943	0.0175089
PLAG1	GSE5850 obese	Metaphase II oocyte	Upregulated	2.09579	0.0178246
ILF3	GSE5850 obese	Metaphase II oocyte	Downregulated	-1.15352	0.0180879
SRGAP2	GSE5850 obese	Metaphase II oocyte	Upregulated	2.42631	0.0181871
DDX59	GSE5850 obese	Metaphase II oocyte	Downregulated	-1.53594	0.0183042
TPM1	GSE5850 obese	Metaphase II oocyte	Upregulated	2.10978	0.0184087
NUMA1	GSE5850 obese	Metaphase II oocyte	Downregulated	-0.614092	0.0189244
NUP107	GSE5850 obese	Metaphase II oocyte	Downregulated	-0.867386	0.0193786
KDELR1	GSE5850 obese	Metaphase II oocyte	Downregulated	-1.13362	0.0193923
YIPF6	GSE5850 obese	Metaphase II oocyte	Upregulated	2.33601	0.0196433
IGFBP3	GSE5850 obese	Metaphase II oocyte	Downregulated	-1.01024	0.0203642	7534239
USP9X	GSE5850 obese	Metaphase II oocyte	Upregulated	2.26132	0.0205487
RRAGC	GSE5850 obese	Metaphase II oocyte	Downregulated	-1.11618	0.0206422
EIF2AK2	GSE5850 obese	Metaphase II oocyte	Downregulated	-0.86309	0.0211306
SETDB2	GSE5850 obese	Metaphase II oocyte	Upregulated	2.10595	0.0212785
DR1	GSE5850 obese	Metaphase II oocyte	Downregulated	-0.955429	0.0213487
ZNF581	GSE5850 obese	Metaphase II oocyte	Downregulated	-1.1113	0.0213932
PAN2	GSE5850 obese	Metaphase II oocyte	Downregulated	-0.780416	0.0214402
CBWD1	GSE5850 obese	Metaphase II oocyte	Downregulated	-0.805203	0.0215766
SMG1	GSE5850 obese	Metaphase II oocyte	Upregulated	2.17494	0.0218137
OTULINL	GSE5850 obese	Metaphase II oocyte	Downregulated	-1.37557	0.0220039
RGPD6	GSE5850 obese	Metaphase II oocyte	Downregulated	-1.00654	0.0221923
TBX3	GSE5850 obese	Metaphase II oocyte	Upregulated	2.15154	0.0223889
STIM2	GSE5850 obese	Metaphase II oocyte	Downregulated	-2.43504	0.0225621
EGLN3	GSE5850 obese	Metaphase II oocyte	Upregulated	2.15933	0.0227219
WIPI2	GSE5850 obese	Metaphase II oocyte	Downregulated	-1.46752	0.0233301
ESD	GSE5850 obese	Metaphase II oocyte	Upregulated	2.39781	0.023368
TENT5C	GSE5850 obese	Metaphase II oocyte	Downregulated	-0.679257	0.0237091
SMC3	GSE5850 obese	Metaphase II oocyte	Downregulated	-1.49646	0.0237722	26308735
RPL32P3	GSE5850 obese	Metaphase II oocyte	Downregulated	-2.33163	0.0241663
AHCYL1	GSE5850 obese	Metaphase II oocyte	Downregulated	-2.33113	0.0244191
SNHG17	GSE5850 obese	Metaphase II oocyte	Downregulated	-1.56757	0.0245109
RSPRY1	GSE5850 obese	Metaphase II oocyte	Downregulated	-0.955036	0.0246668
NEK4	GSE5850 obese	Metaphase II oocyte	Upregulated	2.46363	0.0247899
SULT4A1	GSE5850 obese	Metaphase II oocyte	Downregulated	-0.548802	0.0248648
SFXN4	GSE5850 obese	Metaphase II oocyte	Downregulated	-0.951985	0.0249213
ZFP69	GSE5850 obese	Metaphase II oocyte	Upregulated	3.17307	0.0251852
PSD3	GSE5850 obese	Metaphase II oocyte	Downregulated	-2.14904	0.0257249
EFL1	GSE5850 obese	Metaphase II oocyte	Downregulated	-0.983827	0.0259656
GDI1	GSE5850 obese	Metaphase II oocyte	Downregulated	-0.900815	0.0260184	19076945
PLEKHA4	GSE5850 obese	Metaphase II oocyte	Downregulated	-0.582408	0.0263793
WBP4	GSE5850 obese	Metaphase II oocyte	Downregulated	-1.59267	0.0264645
FEZ2	GSE5850 obese	Metaphase II oocyte	Downregulated	-1.40011	0.0266976
KDM3A	GSE5850 obese	Metaphase II oocyte	Downregulated	-0.655495	0.0267218
EEF1B2	GSE5850 obese	Metaphase II oocyte	Downregulated	-1.14152	0.0273121
ADGRG6	GSE5850 obese	Metaphase II oocyte	Upregulated	2.14193	0.0277586
POLI	GSE5850 obese	Metaphase II oocyte	Upregulated	2.86857	0.0281287
SYN2	GSE5850 obese	Metaphase II oocyte	Downregulated	-1.48528	0.0281365
ARF5	GSE5850 obese	Metaphase II oocyte	Downregulated	-0.639354	0.0285568
SMARCC1	GSE5850 obese	Metaphase II oocyte	Downregulated	-0.888795	0.0286059
APH1A	GSE5850 obese	Metaphase II oocyte	Downregulated	-0.969941	0.0286821
MSH3	GSE5850 obese	Metaphase II oocyte	Downregulated	-1.13402	0.0289367
C2orf69	GSE5850 obese	Metaphase II oocyte	Upregulated	2.8106	0.0289588
RREB1	GSE5850 obese	Metaphase II oocyte	Upregulated	2.97281	0.029567
PCGF6	GSE5850 obese	Metaphase II oocyte	Downregulated	-0.803921	0.0299758
COPS7B	GSE5850 obese	Metaphase II oocyte	Upregulated	2.18463	0.0300044
BAZ1B	GSE5850 obese	Metaphase II oocyte	Downregulated	-1.18271	0.030182
SDC2	GSE5850 obese	Metaphase II oocyte	Downregulated	-0.970119	0.0307136
RAB29	GSE5850 obese	Metaphase II oocyte	Downregulated	-1.04756	0.031557
DCK	GSE5850 obese	Metaphase II oocyte	Downregulated	-0.556949	0.031741
PRKAA1	GSE5850 obese	Metaphase II oocyte	Downregulated	-1.67055	0.0318169
SPINT2	GSE5850 obese	Metaphase II oocyte	Downregulated	-0.536251	0.0318758
SVIP	GSE5850 obese	Metaphase II oocyte	Downregulated	-1.56653	0.0329373
NSD3	GSE5850 obese	Metaphase II oocyte	Downregulated	-1.84614	0.0329566
CHST15	GSE5850 obese	Metaphase II oocyte	Downregulated	-0.700598	0.0329773
RP9	GSE5850 obese	Metaphase II oocyte	Downregulated	-1.40634	0.0330366
ZNF548	GSE5850 obese	Metaphase II oocyte	Upregulated	2.34314	0.0333321
LRRC47	GSE5850 obese	Metaphase II oocyte	Downregulated	-0.962153	0.0334842
DPM1	GSE5850 obese	Metaphase II oocyte	Downregulated	-1.35203	0.0341535
ZNF578	GSE5850 obese	Metaphase II oocyte	Upregulated	2.2024	0.0343198
COL12A1	GSE5850 obese	Metaphase II oocyte	Downregulated	-1.95697	0.0343373
RPS3	GSE5850 obese	Metaphase II oocyte	Downregulated	-1.33217	0.0345382
TBC1D9	GSE5850 obese	Metaphase II oocyte	Upregulated	2.15912	0.0348894
UBE2E2	GSE5850 obese	Metaphase II oocyte	Upregulated	2.06988	0.0349118
EEPD1	GSE5850 obese	Metaphase II oocyte	Downregulated	-0.915906	0.035078
LIFR	GSE5850 obese	Metaphase II oocyte	Downregulated	-2.55794	0.0357244
G2E3	GSE5850 obese	Metaphase II oocyte	Downregulated	-1.62911	0.0358806
ZNF44	GSE5850 obese	Metaphase II oocyte	Downregulated	-1.17275	0.0359404
CD99	GSE5850 obese	Metaphase II oocyte	Downregulated	-0.579732	0.03611
ZFP91	GSE5850 obese	Metaphase II oocyte	Upregulated	2.348	0.036155
OCA2	GSE5850 obese	Metaphase II oocyte	Downregulated	-0.796704	0.0362312
MTUS1	GSE5850 obese	Metaphase II oocyte	Downregulated	-1.40733	0.0362373
TRAFD1	GSE5850 obese	Metaphase II oocyte	Downregulated	-1.01013	0.0362986
TPH2	GSE5850 obese	Metaphase II oocyte	Upregulated	2.12501	0.0367165
TMEM231	GSE5850 obese	Metaphase II oocyte	Downregulated	-0.867993	0.036915
PBK	GSE5850 obese	Metaphase II oocyte	Downregulated	-0.850685	0.0371037
VPS4B	GSE5850 obese	Metaphase II oocyte	Upregulated	2.2238	0.0371217
PWP1	GSE5850 obese	Metaphase II oocyte	Downregulated	-1.79216	0.0372421
TWISTNB	GSE5850 obese	Metaphase II oocyte	Upregulated	2.11365	0.0377683
ZBTB10	GSE5850 obese	Metaphase II oocyte	Upregulated	2.17988	0.0378449
PHF1	GSE5850 obese	Metaphase II oocyte	Downregulated	-0.553969	0.0386055
RPLP0	GSE5850 obese	Metaphase II oocyte	Downregulated	-0.735487	0.0387797
IQGAP1	GSE5850 obese	Metaphase II oocyte	Downregulated	-1.5041	0.038922
DPH6	GSE5850 obese	Metaphase II oocyte	Downregulated	-1.97086	0.0393458
ARFGEF2	GSE5850 obese	Metaphase II oocyte	Upregulated	2.41565	0.0397576
OSBPL1A	GSE5850 obese	Metaphase II oocyte	Downregulated	-1.60865	0.0409855
CDC42EP3	GSE5850 obese	Metaphase II oocyte	Upregulated	2.10587	0.0410173
PCAT7	GSE5850 obese	Metaphase II oocyte	Downregulated	-0.708347	0.0411793
CDC20	GSE5850 obese	Metaphase II oocyte	Downregulated	-0.830624	0.0414321
CAPZB	GSE5850 obese	Metaphase II oocyte	Downregulated	-0.524064	0.0417842
ZSWIM3	GSE5850 obese	Metaphase II oocyte	Downregulated	-1.13166	0.0419158
UBE2D1	GSE5850 obese	Metaphase II oocyte	Downregulated	-1.80935	0.0428506
C17orf75	GSE5850 obese	Metaphase II oocyte	Downregulated	-0.658671	0.0429858
COPB1	GSE5850 obese	Metaphase II oocyte	Downregulated	-0.936467	0.0430531
POLDIP3	GSE5850 obese	Metaphase II oocyte	Downregulated	-0.610057	0.0432736
PSMC1	GSE5850 obese	Metaphase II oocyte	Downregulated	-1.40787	0.0434799
DTD2	GSE5850 obese	Metaphase II oocyte	Downregulated	-1.88789	0.0436177
RNF4	GSE5850 obese	Metaphase II oocyte	Downregulated	-0.964496	0.0438389
FNTA	GSE5850 obese	Metaphase II oocyte	Downregulated	-1.94413	0.0438583
NEDD1	GSE5850 obese	Metaphase II oocyte	Upregulated	2.68819	0.0440451
SMYD3	GSE5850 obese	Metaphase II oocyte	Downregulated	-0.910902	0.0446474
NOCT	GSE5850 obese	Metaphase II oocyte	Upregulated	2.17128	0.0447955
SELENOH	GSE5850 obese	Metaphase II oocyte	Downregulated	-1.34586	0.0451033
PGM2	GSE5850 obese	Metaphase II oocyte	Upregulated	2.57256	0.0453058
SORCS2	GSE5850 obese	Metaphase II oocyte	Downregulated	-0.668044	0.0455174
UBAC2	GSE5850 obese	Metaphase II oocyte	Downregulated	-1.15581	0.045666
CLOCK	GSE5850 obese	Metaphase II oocyte	Upregulated	2.13283	0.0456963	27614897
FSTL4	GSE5850 obese	Metaphase II oocyte	Downregulated	-0.907011	0.0457506
DDB1	GSE5850 obese	Metaphase II oocyte	Downregulated	-0.523219	0.0458564
ADAM9	GSE5850 obese	Metaphase II oocyte	Downregulated	-0.881705	0.0459996
COQ2	GSE5850 obese	Metaphase II oocyte	Upregulated	2.17607	0.0463372
WDR45B	GSE5850 obese	Metaphase II oocyte	Downregulated	-0.550803	0.046433
SMARCC2	GSE5850 obese	Metaphase II oocyte	Downregulated	-0.960172	0.0464985
EIF4A1	GSE5850 obese	Metaphase II oocyte	Downregulated	-0.815242	0.0465892
NDUFAF7	GSE5850 obese	Metaphase II oocyte	Downregulated	-0.837928	0.0469197
RPS19	GSE5850 obese	Metaphase II oocyte	Downregulated	-0.721386	0.0470628
OSBPL8	GSE5850 obese	Metaphase II oocyte	Upregulated	2.34614	0.0472226
KNOP1	GSE5850 obese	Metaphase II oocyte	Downregulated	-1.45064	0.0475615
PPP1CA	GSE5850 obese	Metaphase II oocyte	Downregulated	-0.965511	0.0483497
DET1	GSE5850 obese	Metaphase II oocyte	Downregulated	-0.892023	0.0485534
METTL14	GSE5850 obese	Metaphase II oocyte	Downregulated	-1.91314	0.0486079
CHD4	GSE5850 obese	Metaphase II oocyte	Downregulated	-0.59868	0.0486212
CCDC121	GSE5850 obese	Metaphase II oocyte	Downregulated	-0.781936	0.0492044
ATP13A3	GSE5850 obese	Metaphase II oocyte	Downregulated	-1.19979	0.0493269
NEAT1	GSE5090 obese	Omental adipose tissue	Downregulated	-0.647855	0.000716997
EML4	GSE5090 obese	Omental adipose tissue	Downregulated	-0.545222	0.000822447
MYH11	GSE5090 obese	Omental adipose tissue	Downregulated	-1.04389	0.00232822	17062763
COPA	GSE5090 obese	Omental adipose tissue	Downregulated	-0.515903	0.00326169
ACTG2	GSE5090 obese	Omental adipose tissue	Downregulated	-0.694203	0.00385654	17062763
FHL2	GSE5090 obese	Omental adipose tissue	Downregulated	-0.524585	0.00510553
FCGR1A	GSE5090 obese	Omental adipose tissue	Downregulated	-0.594657	0.00628028	17062763
LAMP1	GSE5090 obese	Omental adipose tissue	Downregulated	-0.854194	0.00954593
ACTA2	GSE5090 obese	Omental adipose tissue	Downregulated	-0.668745	0.0119522	17062763, 19723303
THBS2	GSE5090 obese	Omental adipose tissue	Downregulated	-0.656385	0.0151014
PLN	GSE5090 obese	Omental adipose tissue	Downregulated	-0.730909	0.0151166
OSMR	GSE5090 obese	Omental adipose tissue	Downregulated	-0.730865	0.0152885
RAB27A	GSE5090 obese	Omental adipose tissue	Downregulated	-0.572821	0.0163432
HNRNPH1	GSE5090 obese	Omental adipose tissue	Downregulated	-0.543909	0.0165899
CLIC4	GSE5090 obese	Omental adipose tissue	Downregulated	-0.548499	0.0183041
INHBA	GSE5090 obese	Omental adipose tissue	Downregulated	-0.853319	0.0224982	16030174
PLAU	GSE5090 obese	Omental adipose tissue	Downregulated	-0.885446	0.0275094
IGKV1OR2-108	GSE5090 obese	Omental adipose tissue	Downregulated	-0.605076	0.0276257
SOCS2	GSE5090 obese	Omental adipose tissue	Downregulated	-0.650596	0.033583
PPIF	GSE5090 obese	Omental adipose tissue	Downregulated	-0.604375	0.0338685
BAMBI	GSE5090 obese	Omental adipose tissue	Downregulated	-0.548443	0.034568
CHI3L1	GSE5090 obese	Omental adipose tissue	Downregulated	-0.706796	0.0351809	22583189
CLDN1	GSE5090 obese	Omental adipose tissue	Downregulated	-0.538332	0.0361693
HBB	GSE5090 obese	Omental adipose tissue	Downregulated	-0.648473	0.0369278
AEBP1	GSE5090 obese	Omental adipose tissue	Downregulated	-0.522594	0.0386147
CRISPLD2	GSE5090 obese	Omental adipose tissue	Downregulated	-0.847037	0.0393353
NNMT	GSE5090 obese	Omental adipose tissue	Downregulated	-0.680799	0.0396889
IGKV1-39	GSE5090 obese	Omental adipose tissue	Downregulated	-0.917134	0.0403635
MAT2A	GSE5090 obese	Omental adipose tissue	Downregulated	-0.776009	0.0411202
DKK1	GSE5090 obese	Omental adipose tissue	Downregulated	-0.643865	0.041814	17062763, 21611153
TNC	GSE5090 obese	Omental adipose tissue	Downregulated	-0.755806	0.0429538
IGKV4-1	GSE5090 obese	Omental adipose tissue	Downregulated	-0.602501	0.0464145
ZNF445	GSE43264 obese	Subcutaneous adipose tissue	Downregulated	-0.522196	0.000149655
SPESP1	GSE43264 obese	Subcutaneous adipose tissue	Downregulated	-0.680133	0.000161769
C1QA	GSE43264 obese	Subcutaneous adipose tissue	Downregulated	-0.723609	0.00016864
DESI1	GSE43264 obese	Subcutaneous adipose tissue	Downregulated	-0.581863	0.000345759
ANAPC15	GSE43264 obese	Subcutaneous adipose tissue	Downregulated	-0.573242	0.000451778
NFU1	GSE43264 obese	Subcutaneous adipose tissue	Downregulated	-0.523845	0.000731108
TCTN2	GSE43264 obese	Subcutaneous adipose tissue	Downregulated	-0.5067	0.000789129
MRPL41	GSE43264 obese	Subcutaneous adipose tissue	Downregulated	-0.523463	0.000980068
CHCHD10	GSE43264 obese	Subcutaneous adipose tissue	Downregulated	-0.606983	0.00101169
TSLP	GSE43264 obese	Subcutaneous adipose tissue	Downregulated	-0.965477	0.00111172
DAPL1	GSE43264 obese	Subcutaneous adipose tissue	Downregulated	-0.564684	0.00112508
TSPO	GSE43264 obese	Subcutaneous adipose tissue	Downregulated	-0.561823	0.00113223
UBE2D4	GSE43264 obese	Subcutaneous adipose tissue	Downregulated	-0.502431	0.00127922
PCBD1	GSE43264 obese	Subcutaneous adipose tissue	Downregulated	-0.626184	0.00143543
COX7A2P2	GSE43264 obese	Subcutaneous adipose tissue	Downregulated	-0.613375	0.00163773
NDUFB11	GSE43264 obese	Subcutaneous adipose tissue	Downregulated	-0.633988	0.00181853
MYEOV	GSE43264 obese	Subcutaneous adipose tissue	Downregulated	-0.640623	0.00186885
BLOC1S1	GSE43264 obese	Subcutaneous adipose tissue	Downregulated	-0.631947	0.00193425
UQCRH	GSE43264 obese	Subcutaneous adipose tissue	Downregulated	-0.516583	0.00218676
SNCG	GSE43264 obese	Subcutaneous adipose tissue	Downregulated	-0.624152	0.00230535
UQCRB	GSE43264 obese	Subcutaneous adipose tissue	Downregulated	-0.579521	0.00259844
CHCHD5	GSE43264 obese	Subcutaneous adipose tissue	Downregulated	-0.521322	0.00307925
MRPS33	GSE43264 obese	Subcutaneous adipose tissue	Downregulated	-0.501743	0.0032424
ZNF593	GSE43264 obese	Subcutaneous adipose tissue	Downregulated	-0.514984	0.00330448
ATP8A2	GSE43264 obese	Subcutaneous adipose tissue	Downregulated	-0.686209	0.00338294
THNSL2	GSE43264 obese	Subcutaneous adipose tissue	Downregulated	-0.519407	0.00339307
AL008627.1	GSE43264 obese	Subcutaneous adipose tissue	Downregulated	-0.539643	0.00350568
HCFC1R1	GSE43264 obese	Subcutaneous adipose tissue	Downregulated	-0.503999	0.00390784
C1QB	GSE43264 obese	Subcutaneous adipose tissue	Downregulated	-0.711069	0.00415534
C9orf16	GSE43264 obese	Subcutaneous adipose tissue	Downregulated	-0.533326	0.00433043
NDUFAF2	GSE43264 obese	Subcutaneous adipose tissue	Downregulated	-0.510567	0.00442523
NMB	GSE43264 obese	Subcutaneous adipose tissue	Downregulated	-0.70969	0.00453177
S100A2	GSE43264 obese	Subcutaneous adipose tissue	Downregulated	-0.664544	0.00453956
OAZ3	GSE43264 obese	Subcutaneous adipose tissue	Downregulated	-0.540448	0.0046754	29601948
SVBP	GSE43264 obese	Subcutaneous adipose tissue	Downregulated	-0.554625	0.0047287
DLGAP1-AS1	GSE43264 obese	Subcutaneous adipose tissue	Downregulated	-0.612855	0.00517014
HDAC8	GSE43264 obese	Subcutaneous adipose tissue	Downregulated	-0.759438	0.00577283
SNORD65	GSE43264 obese	Subcutaneous adipose tissue	Downregulated	-0.862737	0.00587632
MRPS36	GSE43264 obese	Subcutaneous adipose tissue	Downregulated	-0.606659	0.00617339
SETD9	GSE43264 obese	Subcutaneous adipose tissue	Downregulated	-0.503864	0.00620359
MCRIP2	GSE43264 obese	Subcutaneous adipose tissue	Downregulated	-0.600139	0.00631515
SMIM37	GSE43264 obese	Subcutaneous adipose tissue	Downregulated	-0.607512	0.00651696
GXYLT2	GSE43264 obese	Subcutaneous adipose tissue	Downregulated	-0.730115	0.00709096
NTAN1	GSE43264 obese	Subcutaneous adipose tissue	Downregulated	-0.575736	0.00716389
COX7A1	GSE43264 obese	Subcutaneous adipose tissue	Downregulated	-0.5103	0.00757008
ZNF581	GSE43264 obese	Subcutaneous adipose tissue	Downregulated	-0.536224	0.00832324
C11orf74	GSE43264 obese	Subcutaneous adipose tissue	Downregulated	-0.529098	0.00889846
ULK4	GSE43264 obese	Subcutaneous adipose tissue	Downregulated	-0.549897	0.00890796
RNASEH2C	GSE43264 obese	Subcutaneous adipose tissue	Downregulated	-0.537575	0.00918952
RPS10P2	GSE43264 obese	Subcutaneous adipose tissue	Downregulated	-0.527664	0.00981666
PTRHD1	GSE43264 obese	Subcutaneous adipose tissue	Downregulated	-0.552101	0.0105027
ZNF541	GSE43264 obese	Subcutaneous adipose tissue	Downregulated	-0.559873	0.0105151
AC234778.1	GSE43264 obese	Subcutaneous adipose tissue	Downregulated	-0.528944	0.0105584
LINC00467	GSE43264 obese	Subcutaneous adipose tissue	Downregulated	-0.537674	0.0109691
COX7C	GSE43264 obese	Subcutaneous adipose tissue	Downregulated	-0.658723	0.0110896
FP671120.3	GSE43264 obese	Subcutaneous adipose tissue	Downregulated	-0.590123	0.0117347
GCHFR	GSE43264 obese	Subcutaneous adipose tissue	Downregulated	-0.581937	0.012303
FUOM	GSE43264 obese	Subcutaneous adipose tissue	Downregulated	-0.50531	0.0125003
RPS17P5	GSE43264 obese	Subcutaneous adipose tissue	Downregulated	-0.573457	0.0141293
PIGP	GSE43264 obese	Subcutaneous adipose tissue	Downregulated	-0.510828	0.0147955
MRPL52	GSE43264 obese	Subcutaneous adipose tissue	Downregulated	-0.538025	0.0150786
ZNF436-AS1	GSE43264 obese	Subcutaneous adipose tissue	Downregulated	-0.57838	0.0157134
CCL18	GSE43264 obese	Subcutaneous adipose tissue	Downregulated	-1.04046	0.0157402
TFDP1	GSE43264 obese	Subcutaneous adipose tissue	Downregulated	-0.560675	0.0158306
HPGDS	GSE43264 obese	Subcutaneous adipose tissue	Downregulated	-0.905437	0.0161795
ATP5MPL	GSE43264 obese	Subcutaneous adipose tissue	Downregulated	-0.511996	0.0164324
MZT2A	GSE43264 obese	Subcutaneous adipose tissue	Downregulated	-0.531472	0.0170561
AC005011.1	GSE43264 obese	Subcutaneous adipose tissue	Downregulated	-0.513203	0.0172384
KMO	GSE43264 obese	Subcutaneous adipose tissue	Downregulated	-0.533211	0.0172983
SELENOW	GSE43264 obese	Subcutaneous adipose tissue	Downregulated	-0.535397	0.0175812
TMEM256	GSE43264 obese	Subcutaneous adipose tissue	Downregulated	-0.599742	0.0188112
ZCCHC10	GSE43264 obese	Subcutaneous adipose tissue	Downregulated	-0.596942	0.0200089
DEFB1	GSE43264 obese	Subcutaneous adipose tissue	Downregulated	-1.55598	0.0209479
PPP1R1B	GSE43264 obese	Subcutaneous adipose tissue	Downregulated	-0.77906	0.0218237
IMMP1L	GSE43264 obese	Subcutaneous adipose tissue	Downregulated	-0.566747	0.0220084
MTHFD2L	GSE43264 obese	Subcutaneous adipose tissue	Downregulated	-0.505486	0.0228824
C15orf65	GSE43264 obese	Subcutaneous adipose tissue	Downregulated	-0.625155	0.0246074
BOLA2	GSE43264 obese	Subcutaneous adipose tissue	Downregulated	-0.58414	0.0247119
RPH3AL	GSE43264 obese	Subcutaneous adipose tissue	Downregulated	-0.656536	0.0249843
LINC00310	GSE43264 obese	Subcutaneous adipose tissue	Downregulated	-0.636412	0.0312077
CLECL1	GSE43264 obese	Subcutaneous adipose tissue	Downregulated	-0.811444	0.0336678
TUBB2B	GSE43264 obese	Subcutaneous adipose tissue	Downregulated	-0.66965	0.035044
AZGP1	GSE43264 obese	Subcutaneous adipose tissue	Downregulated	-0.826773	0.0351096
RBP1	GSE43264 obese	Subcutaneous adipose tissue	Downregulated	-0.530154	0.0360333
C16orf89	GSE43264 obese	Subcutaneous adipose tissue	Downregulated	-0.610517	0.0362404
EIF4EBP1	GSE43264 obese	Subcutaneous adipose tissue	Downregulated	-0.543599	0.0378679
SVIP	GSE43264 obese	Subcutaneous adipose tissue	Downregulated	-0.523485	0.0419042
KRT14	GSE43264 obese	Subcutaneous adipose tissue	Downregulated	-0.649607	0.0438498
AC067930.7	GSE43264 obese	Subcutaneous adipose tissue	Downregulated	-0.729147	0.0438775
CRIP1	GSE43264 obese	Subcutaneous adipose tissue	Downregulated	-0.549764	0.045111
LY6K	GSE43264 obese	Subcutaneous adipose tissue	Downregulated	-0.53169	0.0484187
CXorf24	GSE48301 endothelial obese	Endometrial endothelial	Downregulated	-2.24964	1.36326e-05
INO80C	GSE48301 endothelial obese	Endometrial endothelial	Downregulated	-1.08795	2.33789e-05
SNORA36A	GSE48301 endothelial obese	Endometrial endothelial	Downregulated	-1.47391	2.7305e-05
RUVBL1	GSE48301 endothelial obese	Endometrial endothelial	Downregulated	-1.32521	2.8104e-05
ABCD3	GSE48301 endothelial obese	Endometrial endothelial	Downregulated	-1.28631	4.41268e-05
NUDT21	GSE48301 endothelial obese	Endometrial endothelial	Downregulated	-1.19508	7.01596e-05
TMEM14B	GSE48301 endothelial obese	Endometrial endothelial	Downregulated	-0.782052	7.71849e-05
NIP7	GSE48301 endothelial obese	Endometrial endothelial	Downregulated	-1.09074	9.60648e-05
PRIMPOL	GSE48301 endothelial obese	Endometrial endothelial	Downregulated	-1.36869	0.00012159
MBTPS1	GSE48301 endothelial obese	Endometrial endothelial	Downregulated	-0.632649	0.000230966
SNORD1C	GSE48301 endothelial obese	Endometrial endothelial	Downregulated	-1.90097	0.000245675
SNORA20	GSE48301 endothelial obese	Endometrial endothelial	Upregulated	2.40488	0.000249948
RNU6-674P	GSE48301 endothelial obese	Endometrial endothelial	Downregulated	-2.94848	0.000271033
NDUFA2	GSE48301 endothelial obese	Endometrial endothelial	Downregulated	-0.93658	0.000289295
PMPCB	GSE48301 endothelial obese	Endometrial endothelial	Downregulated	-0.984676	0.000298155
TMEM167A	GSE48301 endothelial obese	Endometrial endothelial	Downregulated	-1.09368	0.000306333
RAB11A	GSE48301 endothelial obese	Endometrial endothelial	Downregulated	-0.651918	0.000314696
EMG1	GSE48301 endothelial obese	Endometrial endothelial	Downregulated	-1.32084	0.000346098
ASCC1	GSE48301 endothelial obese	Endometrial endothelial	Downregulated	-1.39376	0.000346437
RNU6-681P	GSE48301 endothelial obese	Endometrial endothelial	Downregulated	-1.03408	0.000346994
DGKA	GSE48301 endothelial obese	Endometrial endothelial	Downregulated	-0.802666	0.000362041
AMFR	GSE48301 endothelial obese	Endometrial endothelial	Downregulated	-0.537484	0.000373384
TAF2	GSE48301 endothelial obese	Endometrial endothelial	Downregulated	-0.879593	0.000385061
RHEB	GSE48301 endothelial obese	Endometrial endothelial	Downregulated	-1.14512	0.000389166
ZNRD1	GSE48301 endothelial obese	Endometrial endothelial	Downregulated	-1.10855	0.000394621
NDUFA9	GSE48301 endothelial obese	Endometrial endothelial	Downregulated	-0.733804	0.000400982
ENO1	GSE48301 endothelial obese	Endometrial endothelial	Downregulated	-1.30368	0.000413933
TMEM30A	GSE48301 endothelial obese	Endometrial endothelial	Downregulated	-0.968518	0.00043065
LOC101060546	GSE48301 endothelial obese	Endometrial endothelial	Downregulated	-2.46832	0.000438548
TNFRSF10A	GSE48301 endothelial obese	Endometrial endothelial	Downregulated	-0.671821	0.000439742
EDEM3	GSE48301 endothelial obese	Endometrial endothelial	Downregulated	-0.807761	0.000443949
TAF12	GSE48301 endothelial obese	Endometrial endothelial	Downregulated	-1.26748	0.000445062
TAF1D	GSE48301 endothelial obese	Endometrial endothelial	Downregulated	-1.8267	0.000450552
INF2	GSE48301 endothelial obese	Endometrial endothelial	Downregulated	-2.34756	0.000480605
RNU6-595P	GSE48301 endothelial obese	Endometrial endothelial	Downregulated	-1.32951	0.000483352
PPM1D	GSE48301 endothelial obese	Endometrial endothelial	Downregulated	-0.591874	0.000496992
RFC2	GSE48301 endothelial obese	Endometrial endothelial	Downregulated	-0.978884	0.00050856
FUNDC2	GSE48301 endothelial obese	Endometrial endothelial	Downregulated	-0.730857	0.000509941
EMC7	GSE48301 endothelial obese	Endometrial endothelial	Downregulated	-0.919648	0.00051194
COPG1	GSE48301 endothelial obese	Endometrial endothelial	Downregulated	-1.07563	0.000514002
SNORD116-26	GSE48301 endothelial obese	Endometrial endothelial	Downregulated	-0.703244	0.000515138
XRCC6	GSE48301 endothelial obese	Endometrial endothelial	Downregulated	-0.541941	0.000540319
KPNA6	GSE48301 endothelial obese	Endometrial endothelial	Downregulated	-0.712434	0.000575251
RNU6-836P	GSE48301 endothelial obese	Endometrial endothelial	Downregulated	-2.17155	0.000583372
YARS2	GSE48301 endothelial obese	Endometrial endothelial	Downregulated	-0.57625	0.000586297
SLC35A5	GSE48301 endothelial obese	Endometrial endothelial	Downregulated	-1.17403	0.000644749
TIMM22	GSE48301 endothelial obese	Endometrial endothelial	Downregulated	-0.774475	0.000712952
NDUFA8	GSE48301 endothelial obese	Endometrial endothelial	Downregulated	-0.814252	0.000723339
PANK2	GSE48301 endothelial obese	Endometrial endothelial	Downregulated	-1.29031	0.000730567
ZBED4	GSE48301 endothelial obese	Endometrial endothelial	Downregulated	-0.570827	0.000736365
UNC50	GSE48301 endothelial obese	Endometrial endothelial	Downregulated	-0.599671	0.000749625
PDIA6	GSE48301 endothelial obese	Endometrial endothelial	Downregulated	-0.569471	0.000765643
ZNF271	GSE48301 endothelial obese	Endometrial endothelial	Downregulated	-0.538514	0.000774914
SNORD36B	GSE48301 endothelial obese	Endometrial endothelial	Downregulated	-1.90699	0.000810086
SLC25A13	GSE48301 endothelial obese	Endometrial endothelial	Downregulated	-0.971849	0.000821855
STK17B	GSE48301 endothelial obese	Endometrial endothelial	Downregulated	-0.872871	0.000827811
PTDSS1	GSE48301 endothelial obese	Endometrial endothelial	Downregulated	-1.19489	0.000912577
C1orf192	GSE48301 endothelial obese	Endometrial endothelial	Downregulated	-1.44456	0.000950019
NSF	GSE48301 endothelial obese	Endometrial endothelial	Downregulated	-1.11627	0.00101141
C5orf28	GSE48301 endothelial obese	Endometrial endothelial	Downregulated	-0.717576	0.00105307
BUB3	GSE48301 endothelial obese	Endometrial endothelial	Downregulated	-0.982563	0.00114847
MYH10	GSE48301 endothelial obese	Endometrial endothelial	Downregulated	-0.674208	0.00117963
GMFG	GSE48301 endothelial obese	Endometrial endothelial	Downregulated	-0.819428	0.00120317
MRPL50	GSE48301 endothelial obese	Endometrial endothelial	Downregulated	-2.09808	0.0012161
TTC33	GSE48301 endothelial obese	Endometrial endothelial	Downregulated	-0.513778	0.00122247
RP2	GSE48301 endothelial obese	Endometrial endothelial	Downregulated	-1.30929	0.00123233
RSPRY1	GSE48301 endothelial obese	Endometrial endothelial	Downregulated	-0.553258	0.00126001
KPNA2	GSE48301 endothelial obese	Endometrial endothelial	Downregulated	-0.590628	0.00138517
ANXA2P1	GSE48301 endothelial obese	Endometrial endothelial	Downregulated	-0.572129	0.00139362
PCDHB14	GSE48301 endothelial obese	Endometrial endothelial	Downregulated	-1.25291	0.00144621
MRPL42	GSE48301 endothelial obese	Endometrial endothelial	Downregulated	-0.775612	0.00151555
PGM3	GSE48301 endothelial obese	Endometrial endothelial	Downregulated	-0.875348	0.0015306
MICU2	GSE48301 endothelial obese	Endometrial endothelial	Downregulated	-1.07685	0.00153817
ENDOD1	GSE48301 endothelial obese	Endometrial endothelial	Downregulated	-0.754219	0.0015542
RNU6-577P	GSE48301 endothelial obese	Endometrial endothelial	Downregulated	-2.23889	0.00158747
NAA10	GSE48301 endothelial obese	Endometrial endothelial	Downregulated	-0.94334	0.00160167
LYRM2	GSE48301 endothelial obese	Endometrial endothelial	Downregulated	-1.41963	0.00162221
STYXL1	GSE48301 endothelial obese	Endometrial endothelial	Downregulated	-0.911564	0.0016515
CDK2AP1	GSE48301 endothelial obese	Endometrial endothelial	Downregulated	-0.549462	0.00167205
WRB	GSE48301 endothelial obese	Endometrial endothelial	Downregulated	-1.08611	0.00168584
CRYZ	GSE48301 endothelial obese	Endometrial endothelial	Downregulated	-1.69355	0.00171261
SSR3	GSE48301 endothelial obese	Endometrial endothelial	Downregulated	-0.50386	0.00171719
RANBP6	GSE48301 endothelial obese	Endometrial endothelial	Downregulated	-1.13585	0.00173392
CASD1	GSE48301 endothelial obese	Endometrial endothelial	Downregulated	-0.99116	0.00176587
DPAGT1	GSE48301 endothelial obese	Endometrial endothelial	Downregulated	-0.699328	0.00184329
SLC16A6	GSE48301 endothelial obese	Endometrial endothelial	Downregulated	-2.81328	0.00195034
PGAM1	GSE48301 endothelial obese	Endometrial endothelial	Downregulated	-0.998816	0.00198416
MALT1	GSE48301 endothelial obese	Endometrial endothelial	Downregulated	-0.715781	0.00203972
RNU6-1081P	GSE48301 endothelial obese	Endometrial endothelial	Downregulated	-0.771963	0.00206116
SLC30A7	GSE48301 endothelial obese	Endometrial endothelial	Downregulated	-0.632685	0.00207254
SLC39A9	GSE48301 endothelial obese	Endometrial endothelial	Downregulated	-0.721271	0.00210378
ADIPOR1	GSE48301 endothelial obese	Endometrial endothelial	Downregulated	-0.841322	0.00210431	17001470
DCTN2	GSE48301 endothelial obese	Endometrial endothelial	Downregulated	-1.14781	0.00212837
INTS4	GSE48301 endothelial obese	Endometrial endothelial	Downregulated	-1.0081	0.00228594
DTYMK	GSE48301 endothelial obese	Endometrial endothelial	Downregulated	-0.615033	0.00232001
SNORD68	GSE48301 endothelial obese	Endometrial endothelial	Downregulated	-0.895997	0.00240381
NPEPPS	GSE48301 endothelial obese	Endometrial endothelial	Downregulated	-0.858512	0.00242108
SMG8	GSE48301 endothelial obese	Endometrial endothelial	Downregulated	-0.567577	0.00244795
SLC10A7	GSE48301 endothelial obese	Endometrial endothelial	Downregulated	-0.612729	0.00247752
TMEM14C	GSE48301 endothelial obese	Endometrial endothelial	Downregulated	-1.2838	0.00248952
MED8	GSE48301 endothelial obese	Endometrial endothelial	Downregulated	-0.631273	0.00249605
STX19	GSE48301 endothelial obese	Endometrial endothelial	Downregulated	-0.885659	0.0025413
PRRG1	GSE48301 endothelial obese	Endometrial endothelial	Downregulated	-1.03004	0.00254282
C14orf119	GSE48301 endothelial obese	Endometrial endothelial	Downregulated	-0.822794	0.00257764
SRGN	GSE48301 endothelial obese	Endometrial endothelial	Downregulated	-0.718378	0.00258326
RPN2	GSE48301 endothelial obese	Endometrial endothelial	Downregulated	-0.863132	0.00258629
AMY2B	GSE48301 endothelial obese	Endometrial endothelial	Downregulated	-1.20886	0.00259429
SNRNP200	GSE48301 endothelial obese	Endometrial endothelial	Downregulated	-0.550408	0.00260251
UBA3	GSE48301 endothelial obese	Endometrial endothelial	Downregulated	-0.76118	0.0026043
CD99	GSE48301 endothelial obese	Endometrial endothelial	Downregulated	-0.537341	0.00260432
PPP4R1	GSE48301 endothelial obese	Endometrial endothelial	Downregulated	-0.571211	0.00264155
PRDX3	GSE48301 endothelial obese	Endometrial endothelial	Downregulated	-0.649561	0.00264478
REXO2	GSE48301 endothelial obese	Endometrial endothelial	Downregulated	-0.624072	0.00266346
ATP11A	GSE48301 endothelial obese	Endometrial endothelial	Downregulated	-0.645583	0.00268964
ANXA4	GSE48301 endothelial obese	Endometrial endothelial	Downregulated	-0.602067	0.00272131
RNU6-398P	GSE48301 endothelial obese	Endometrial endothelial	Downregulated	-0.893394	0.00272476
ZHX1	GSE48301 endothelial obese	Endometrial endothelial	Downregulated	-0.637878	0.00273832
HUS1	GSE48301 endothelial obese	Endometrial endothelial	Downregulated	-0.795284	0.00275452
IREB2	GSE48301 endothelial obese	Endometrial endothelial	Downregulated	-0.759976	0.00282054
SNORA40	GSE48301 endothelial obese	Endometrial endothelial	Downregulated	-2.47349	0.00286243
RNU6-742P	GSE48301 endothelial obese	Endometrial endothelial	Downregulated	-1.04918	0.00286604
LRRC28	GSE48301 endothelial obese	Endometrial endothelial	Downregulated	-1.1277	0.00287945
EFCAB11	GSE48301 endothelial obese	Endometrial endothelial	Downregulated	-0.693836	0.00289133
KNSTRN	GSE48301 endothelial obese	Endometrial endothelial	Downregulated	-0.753274	0.00289926
DKC1	GSE48301 endothelial obese	Endometrial endothelial	Downregulated	-1.54353	0.00292215
LOC100127886	GSE48301 endothelial obese	Endometrial endothelial	Downregulated	-1.40181	0.00299686
PSMA2	GSE48301 endothelial obese	Endometrial endothelial	Downregulated	-0.691823	0.00312903
PPP1R11	GSE48301 endothelial obese	Endometrial endothelial	Downregulated	-1.36218	0.00315912
SEC61A1	GSE48301 endothelial obese	Endometrial endothelial	Downregulated	-0.988686	0.00320822
SNORD64	GSE48301 endothelial obese	Endometrial endothelial	Downregulated	-1.95578	0.00325472
FANCC	GSE48301 endothelial obese	Endometrial endothelial	Downregulated	-0.692508	0.00332792
FAM32A	GSE48301 endothelial obese	Endometrial endothelial	Downregulated	-0.965953	0.00333543
STT3A	GSE48301 endothelial obese	Endometrial endothelial	Downregulated	-1.16392	0.00339666
NUP93	GSE48301 endothelial obese	Endometrial endothelial	Downregulated	-0.757329	0.00352728
FOXK2	GSE48301 endothelial obese	Endometrial endothelial	Downregulated	-1.02827	0.00353462
TIPIN	GSE48301 endothelial obese	Endometrial endothelial	Downregulated	-0.729092	0.00358515
BCKDHB	GSE48301 endothelial obese	Endometrial endothelial	Downregulated	-1.19261	0.00361033
TSN	GSE48301 endothelial obese	Endometrial endothelial	Downregulated	-0.760498	0.00363317
UBE2A	GSE48301 endothelial obese	Endometrial endothelial	Downregulated	-0.724158	0.00365245
HERC4	GSE48301 endothelial obese	Endometrial endothelial	Downregulated	-0.657411	0.00365618
HIST1H4B	GSE48301 endothelial obese	Endometrial endothelial	Downregulated	-1.32504	0.00367337
KRAS	GSE48301 endothelial obese	Endometrial endothelial	Downregulated	-0.75627	0.00372151
C18orf25	GSE48301 endothelial obese	Endometrial endothelial	Downregulated	-0.82839	0.00372951
PRPF4B	GSE48301 endothelial obese	Endometrial endothelial	Downregulated	-0.610461	0.00374898
CPNE3	GSE48301 endothelial obese	Endometrial endothelial	Downregulated	-0.616976	0.00375179
BRD7P3	GSE48301 endothelial obese	Endometrial endothelial	Downregulated	-0.520439	0.00376772
FBXO42	GSE48301 endothelial obese	Endometrial endothelial	Downregulated	-0.62482	0.00378071
DPF2	GSE48301 endothelial obese	Endometrial endothelial	Downregulated	-0.564988	0.00378711
RN7SKP97	GSE48301 endothelial obese	Endometrial endothelial	Downregulated	-1.96875	0.00387132
WDR77	GSE48301 endothelial obese	Endometrial endothelial	Downregulated	-0.81336	0.00389871
FAM188A	GSE48301 endothelial obese	Endometrial endothelial	Downregulated	-0.833122	0.00392619
BTBD3	GSE48301 endothelial obese	Endometrial endothelial	Downregulated	-0.978123	0.00396352
WLS	GSE48301 endothelial obese	Endometrial endothelial	Downregulated	-0.529844	0.00396763
MAT2A	GSE48301 endothelial obese	Endometrial endothelial	Downregulated	-0.664837	0.00403374
PLP2	GSE48301 endothelial obese	Endometrial endothelial	Downregulated	-0.726141	0.00405144
SNRNP27	GSE48301 endothelial obese	Endometrial endothelial	Downregulated	-1.03192	0.00409256
GFPT1	GSE48301 endothelial obese	Endometrial endothelial	Downregulated	-1.40341	0.00419226
ACSL5	GSE48301 endothelial obese	Endometrial endothelial	Downregulated	-0.599343	0.00419707
AP2B1	GSE48301 endothelial obese	Endometrial endothelial	Downregulated	-0.591895	0.0042363
RNA5SP217	GSE48301 endothelial obese	Endometrial endothelial	Upregulated	3.02645	0.00426977
TDRP	GSE48301 endothelial obese	Endometrial endothelial	Downregulated	-0.595008	0.00429561
SARS	GSE48301 endothelial obese	Endometrial endothelial	Downregulated	-0.783274	0.00431306
C5orf24	GSE48301 endothelial obese	Endometrial endothelial	Downregulated	-0.556676	0.00432729
AKTIP	GSE48301 endothelial obese	Endometrial endothelial	Downregulated	-1.14951	0.00437598
CLPTM1L	GSE48301 endothelial obese	Endometrial endothelial	Downregulated	-0.588709	0.00441921
FAM35DP	GSE48301 endothelial obese	Endometrial endothelial	Downregulated	-0.585422	0.00443783
SSRP1	GSE48301 endothelial obese	Endometrial endothelial	Downregulated	-1.81382	0.00445511
PGAM4	GSE48301 endothelial obese	Endometrial endothelial	Downregulated	-0.936481	0.00458514
MGAT4A	GSE48301 endothelial obese	Endometrial endothelial	Downregulated	-1.19183	0.00461028
METTL1	GSE48301 endothelial obese	Endometrial endothelial	Downregulated	-0.86884	0.00464761
SRSF1	GSE48301 endothelial obese	Endometrial endothelial	Downregulated	-0.864376	0.00467995
RRAGA	GSE48301 endothelial obese	Endometrial endothelial	Downregulated	-0.541875	0.0046898
ATXN1	GSE48301 endothelial obese	Endometrial endothelial	Downregulated	-0.553191	0.00475149
PLXDC2	GSE48301 endothelial obese	Endometrial endothelial	Downregulated	-1.71372	0.00479748
TSPAN18	GSE48301 endothelial obese	Endometrial endothelial	Downregulated	-1.09904	0.00481371
TMEM194B	GSE48301 endothelial obese	Endometrial endothelial	Downregulated	-0.963183	0.00486511
RANBP1	GSE48301 endothelial obese	Endometrial endothelial	Downregulated	-0.864311	0.00487976
VPRBP	GSE48301 endothelial obese	Endometrial endothelial	Downregulated	-0.616229	0.00496387
PPP2R2D	GSE48301 endothelial obese	Endometrial endothelial	Downregulated	-1.01553	0.00500509
CTNNB1	GSE48301 endothelial obese	Endometrial endothelial	Downregulated	-0.51325	0.00503211
LOC100129455	GSE48301 endothelial obese	Endometrial endothelial	Downregulated	-1.03739	0.00503649
KLHDC1	GSE48301 endothelial obese	Endometrial endothelial	Downregulated	-1.13308	0.00505029
NAGK	GSE48301 endothelial obese	Endometrial endothelial	Downregulated	-0.504933	0.00507672
TRMT1L	GSE48301 endothelial obese	Endometrial endothelial	Downregulated	-0.553761	0.00508211
G3BP2	GSE48301 endothelial obese	Endometrial endothelial	Downregulated	-0.512	0.00509206
IER3IP1	GSE48301 endothelial obese	Endometrial endothelial	Downregulated	-0.888032	0.00510937
[truncated: 3,016 more rows]
