# Supplementary material for: Meta-analysis of gene expression profiles of lean and obese PCOS to identify differentially regulated pathways and risk of comorbidities
Source: Comput Struct Biotechnol J. 2020 Jun 21;18:1735–45. doi: 10.1016/j.csbj.2020.06.023 (PMC7352056; doi:10.1016/j.csbj.2020.06.023)
Supplement: Supplementary data 6 [file mmc6.xlsx]

## Sheet: Sheet1
Supplementary Table S3: Unique upregulated and downregulated DEGs
Source	Regulation	No. of genes	Genes
All tissues	Upregulation	96	CXCL5, TNFSF10, CLIC5, CCL20, LGALS12, RYR3, ENPP3, MRO, SOCS3, LINC01588, SFRP2, TDO2, CCL2, COL10A1, RNF10, HSD17B12, ZNF101, CYP2R1, ZFYVE16, COCH, RPAP3, ZCCHC14, UBE2I, REPS2, GRHL1, CDH17, OTUD7B, EML1, SUGT1, EXOSC6, BOD1L1, TLK1, CWC22, TAX1BP1, WSB2, MDM1, SHLD2, SH3BP4, ZNF14, UMAD1, CD55, ELL2, ABCF2, CD47, ZC2HC1A, MAST4, RC3H2, MCM9, DNTTIP2, U2SURP, WDR48, PLAG1, SRGAP2, TPM1, YIPF6…
All tissues	Downregulation	4101	CRHBP, PPARGC1A, PGM5, HDAC5, AGPAT4, FAM213A, CEACAM21, CAMKK2, WEE1, DDX27, TRAF5, SYNM, PPP1R18, TGFB1I1, LAT, SOWAHC, WASHC1, MAPKBP1, AL589743.1, POLR1E, TDGF1, PILRB, TWIST1, FAM50A, MAML3, PIP4K2A, CYP2E1, CCNB1IP1, NPHP3, NPEPL1, TP73-AS1, NOMO3, CHURC1, MYO1C, GPATCH2L, AC125232.1, MED6, KLHL24, HOOK2, STX3, DIP2C, RACK1, KATNBL1, DHX34, CDKAL1, RGS12, FAM184A, MAP3K4, GLB1L2, MACF1, RTT…
All tissues	Inconclusive	27	UBE2E2, LIPG, ZNF529, WNT5A, SRGN, EREG, KIAA1671, HAPLN1, HAL, TBX3, CHI3L1, PDIA6, NEDD1, CLDND1, CBLN4, ZNF814, LRRTM4, SFRP1, ARL6IP1, RNU6-1043P, SNORD4B, SLC7A2, BMPR1A, COQ2, CEP70, SETDB2, TWISTNB
Lean PCOS	Upregulation	15	TNFSF10, CLIC5, SLC7A2, CCL20, LGALS12, RYR3, ENPP3, MRO, SOCS3, LINC01588, CHI3L1, SFRP2, TDO2, CCL2
Lean PCOS	Downregulation	1210	CRHBP, PPARGC1A, PGM5, HDAC5, AGPAT4, FAM213A, CEACAM21, CAMKK2, WEE1, DDX27, TRAF5, SYNM, PPP1R18, TGFB1I1, UBE2E2, LAT, SOWAHC, WASHC1, MAPKBP1, AL589743.1, POLR1E, TDGF1, PILRB, TWIST1, FAM50A, MAML3, PIP4K2A, CYP2E1, CCNB1IP1, NPHP3, NPEPL1, TP73-AS1, NOMO3, CHURC1, MYO1C, GPATCH2L, AC125232.1, MED6, KLHL24, HOOK2, STX3, DIP2C, RACK1, KATNBL1, DHX34, CDKAL1, RGS12, FAM184A, MAP3K4, GLB1L2, MA…
Lean PCOS	Inconclusive	5	WNT5A, SRGN, EREG, HAPLN1, HAL
Obese PCOS	Upregulation	87	COL10A1, RNF10, HSD17B12, KIAA1671, ZNF101, CYP2R1, ZFYVE16, COCH, LIPG, RPAP3, ZCCHC14, UBE2I, REPS2, GRHL1, CDH17, OTUD7B, EML1, SUGT1, ZNF529, EXOSC6, BOD1L1, TLK1, CWC22, TAX1BP1, WSB2, MDM1, SHLD2, SH3BP4, ZNF14, UMAD1, CD55, ELL2, ABCF2, CD47, ZC2HC1A, MAST4, RC3H2, MCM9, DNTTIP2, U2SURP, WDR48, PLAG1, SRGAP2, TPM1, YIPF6, USP9X, SMG1, EGLN3, ESD, NEK4, ZFP69, ADGRG6, POLI, C2orf69, RREB1, …
Obese PCOS	Downregulation	3058	SDHAF2, ISM1, OAZ3, MTFMT, MRPL57, RPP38, FKBP5, AC092718.4, POPDC3, RSL1D1, NOL12, MLX, HCK, ALOX5AP, RAD51C, ZNF134, TFDP2, GALC, CSTF2T, IDH1-AS1, CLUAP1, SAP30BP, TIGD1, L3HYPDH, SUPT4H1, HIST1H2AI, ST3GAL6, BNIP1, PRB4, GUCY1B1, MRPL30, TMEM256, FAM206A, SLC44A1, SENP2, SRSF3, NDUFA11, SERF2, PTDSS1, RNF145, GFI1, POU3F1, WDR41, CSRNP2, TXNDC5, PNO1, DYRK4, NSG1, RHOBTB1, ST6GALNAC5, MRPS11,…
Obese PCOS	Inconclusive	16	TBX3, PDIA6, NEDD1, CLDND1, CBLN4, ZNF814, LRRTM4, SFRP1, ARL6IP1, RNU6-1043P, SNORD4B, BMPR1A, COQ2, CEP70, SETDB2, TWISTNB
