# Supplementary material for: Meta-analysis of gene expression profiles of lean and obese PCOS to identify differentially regulated pathways and risk of comorbidities
Source: Comput Struct Biotechnol J. 2020 Jun 21;18:1735–45. doi: 10.1016/j.csbj.2020.06.023 (PMC7352056; doi:10.1016/j.csbj.2020.06.023)
Supplement: Supplementary data 10 [file mmc10.xlsx]

## Sheet: Top 20 pathways - Lean PCOS
Supplementary Table S7 - Top 20 Upregulated and Downregulated pathway gene sets each from lean PCOS, obese PCOS and all tissues of GPL570
a) Lean PCOS (GPL570)
Pathway gene sets	Gene Size	NES	Regulation	Source	Genes
i) Upregulated
RNA Polymerase I Promoter Opening	63	2.6778	Upregulated	Cumulus cell (GSE10946) lean	HIST1H3B, HIST2H3C, HIST2H3D, HIST2H3A, HIST1H3J, H2AFB1, HIST1H2BJ, HIST1H2BI, HIST1H2BL, HIST1H2BN, HIST1H2BM, HIST1H2BO, HIST2H2AA4, HIST2H2AA3, H2AFZ, MBD2, H2AFJ, HIST2H2BE, HIST1H2BA, MAPK3, HIST1H2BK, H2AFV, HIST1H2BB, H2AFX, UBTF, HIST1H2BF, HIST1H4J, HIST1H2BE, HIST1H4D, HIST1H2BH, HIST1H4I, HIST1H2BG, HIST1H4F, HIST1H4E, HIST1H2AJ, HIST1H4A, HIST1H4B, HIST1H2BC, HIST2H4B, HIST1H2BD, HIS…
DNA methylation	65	2.6615	Upregulated	Cumulus cell (GSE10946) lean	HIST1H3B, HIST2H3C, HIST2H3D, HIST2H3A, HIST1H3J, H2AFB1, HIST1H2BJ, HIST1H2BI, HIST1H2BL, HIST1H2BN, HIST1H2BM, HIST1H2BO, HIST2H2AA4, HIST2H2AA3, H2AFZ, H2AFJ, HIST2H2BE, HIST1H2BA, DNMT3B, UHRF1, DNMT3L, HIST1H2BK, H2AFV, DNMT3A, HIST1H2BB, H2AFX, DNMT1, HIST1H2BF, HIST1H4J, HIST1H2BE, HIST1H4D, HIST1H2BH, HIST1H4I, HIST1H2BG, HIST1H4F, HIST1H4E, HIST1H2AJ, HIST1H4A, HIST1H4B, HIST1H2BC, HIST2…
antimicrobial humoral response	110	2.6065	Upregulated	Cumulus cell (GSE10946) lean	CXCL13, MUC7, HIST1H2BJ, HIST1H2BI, PLA2G1B, DEFB118, RARRES2, KRT6A, CST9, MMP7, F2, HTN3, HTN1, JCHAIN, CXCL10, CXCL11, LTF, SEMG1, CLU, FGB, HIST1H2BK, FGA, HMGN2, CCL13, SLC11A1, CTSG, REG1A, CXCL9, CXCL6, AZU1, CXCL3, PI3, CXCL2, EPPIN-WFDC6, CXCL1, CXCL5, ROMO1, DEFB126, DEFB127, PLA2G6, EPPIN, RNASE7, LCN2, CXCL8, S100A12, RPL30, BPIFB1, SEMG2, PGLYRP2, PGLYRP4, BPIFA2, FAM3A, BPIFA1, RNAS…
antimicrobial humoral immune response mediated by antimicrobial peptide	68	2.5978	Upregulated	Cumulus cell (GSE10946) lean	CXCL13, CXCL8, MUC7, S100A12, RPL30, HIST1H2BJ, HIST1H2BI, PGLYRP4, PLA2G1B, FAM3A, BPIFA1, RNASE6, PGLYRP3, RNASE3, DEFB118, REG1B, REG3A, REG3G, DEFB1, KRT6A, MMP7, ELANE, F2, GALP, CXCL10, KLK3, S100A7, HIST2H2BE, CXCL11, S100A9, DEFB4B, GAPDH, DEFB4A, LTF, PPBP, HRG, SEMG1, RPS19, HIST1H2BK, HMGN2, CCL13, PF4V1, RPL39, REG1A, CXCL9, CXCL6, CXCL3, CXCL2, HIST1H2BF, HIST1H2BE, HIST1H2BG, CXCL1,…
Condensation of Prophase Chromosomes	73	2.5239	Upregulated	Cumulus cell (GSE10946) lean	SMC2, HIST1H3B, HIST2H3C, HIST2H3D, HIST2H3A, HIST1H3J, H2AFB1, HIST1H2BJ, HIST1H2BI, HIST1H2BL, HIST1H2BN, HIST1H2BM, HIST1H2BO, HIST2H2AA4, HIST2H2AA3, RB1, NCAPD3, MCPH1, NCAPG2, H2AFZ, NCAPH2, H2AFJ, SET, HIST2H2BE, PLK1, HIST1H2BA, CCNB1, HIST1H2BK, H2AFV, HIST1H2BB, H2AFX, HIST1H2BF, HIST3H3, HIST1H4J, HIST1H2BE, HIST1H4D, HIST1H2BH, HIST1H4I, HIST1H2BG, HIST1H4F, HIST1H4E, HIST1H2AJ, HIST1…
Senescence-Associated Secretory Phenotype (SASP)	110	2.5167	Upregulated	Cumulus cell (GSE10946) lean	HIST1H3B, ANAPC1, HIST2H3D, HIST2H3A, HIST1H3J, H2AFB1, HIST1H2BJ, HIST1H2BI, HIST1H2BL, CDC16, HIST1H2BN, HIST1H2BM, HIST1H2BO, ANAPC10, HIST2H2AA4, HIST2H2AA3, FZR1, CDKN1B, ANAPC7, CDC23, RPS6KA2, RPS6KA3, IL6, CCNA2, UBE2D1, CDKN2A, CDKN2C, UBA52, H2AFJ, RPS27A, CDKN2D, CDKN1A, IL1A, HIST1H2BK, H2AFV, FOS, RELA, JUN, UBB, CDK2, CDKN2B, HIST1H4C, CEBPB, CDC26, ANAPC11, ANAPC15, ANAPC16, CXCL8,…
Packaging Of Telomere Ends	52	2.5011	Upregulated	Cumulus cell (GSE10946) lean	H2AFB1, HIST1H2BJ, HIST1H2BI, HIST1H2BL, HIST1H2BN, HIST1H2BM, HIST1H2BO, HIST2H2AA4, HIST2H2AA3, H2AFZ, H2AFJ, HIST2H2BE, HIST1H2BA, HIST1H2BK, H2AFV, TERF1, HIST1H2BB, H2AFX, TERF2IP, HIST1H2BF, ACD, HIST3H3, HIST1H4J, HIST1H2BE, POT1, HIST1H4D, HIST1H2BH, HIST1H4I, HIST1H2BG, HIST1H4F, HIST1H4E, HIST1H2AJ, HIST1H4A, TERF2, HIST1H4B, TINF2, HIST1H2BC, HIST2H4B, HIST1H2BD, HIST2H4A, HIST1H4H, HI…
Activated PKN1 stimulates transcription of AR (androgen receptor) regulated genes KLK2 and KLK3	67	2.4982	Upregulated	Cumulus cell (GSE10946) lean	HIST1H3B, HIST2H3C, HIST2H3D, HIST2H3A, HIST1H3J, H2AFB1, HIST1H2BJ, HIST1H2BI, HIST1H2BL, HIST1H2BN, HIST1H2BM, HIST1H2BO, HIST2H2AA4, HIST2H2AA3, AR, NCOA2, H2AFZ, KDM1A, H2AFJ, KDM4C, KLK2, KLK3, HIST2H2BE, HIST1H2BA, HIST1H2BK, H2AFV, HIST1H2BB, H2AFX, PKN1, HIST1H2BF, HIST1H4J, HIST1H2BE, HIST1H4D, HIST1H2BH, HIST1H4I, HIST1H2BG, HIST1H4F, HIST1H4E, HIST1H2AJ, HIST1H4A, HIST1H4B, HIST1H2BC, …
SIRT1 negatively regulates rRNA expression	68	2.4864	Upregulated	Cumulus cell (GSE10946) lean	HIST1H3B, HIST2H3C, HIST2H3D, HIST2H3A, HIST1H3J, H2AFB1, HIST1H2BJ, HIST1H2BI, HIST1H2BL, HIST1H2BN, HIST1H2BM, HIST1H2BO, HIST2H2AA4, HIST2H2AA3, H2AFZ, TAF1C, H2AFJ, HIST2H2BE, HIST1H2BA, HIST1H2BK, H2AFV, SIRT1, TBP, HIST1H2BB, H2AFX, SUV39H1, HIST1H2BF, HIST1H4J, HIST1H2BE, HIST1H4D, HIST1H2BH, HIST1H4I, HIST1H2BG, HIST1H4F, HIST1H4E, HIST1H2AJ, HIST1H4A, HIST1H4B, HIST1H2BC, HIST2H4B, HIST1…
PRC2 methylates histones and DNA	73	2.4668	Upregulated	Cumulus cell (GSE10946) lean	HIST1H3B, HIST2H3C, HIST2H3D, HIST2H3A, HIST1H3J, H2AFB1, HIST1H2BJ, HIST1H2BI, HIST1H2BL, HIST1H2BN, HIST1H2BM, HIST1H2BO, HIST2H2AA4, HIST2H2AA3, RBBP4, H2AFZ, H2AFJ, HIST2H2BE, RBBP7, HIST1H2BA, AEBP2, DNMT3B, HIST1H2BK, H2AFV, PHF19, JARID2, DNMT3A, PHF1, MTF2, HIST1H2BB, H2AFX, DNMT1, EZH2, HIST1H2BF, HIST1H4J, HIST1H2BE, HIST1H4D, HIST1H2BH, HIST1H4I, HIST1H2BG, HIST1H4F, HIST1H4E, HIST1H2A…
Mitochondrial translation elongation	87	2.4373	Upregulated	Subcutaneous adipose tissue (GSE98421) lean	MRPL50, MRPS5, MRPL52, MRPL1, MRPL51, MRPL4, MRPL2, MRPL53, MRPL38, PTCD3, MRPS18B, MRPL39, MRPL32, MRPL33, MRPL37, MRPL36, MRPL41, MRPS34, MRPS33, GFM1, MRPS35, TSFM, MRPS36, MRPS31, MRPL42, MRPL11, AURKAIP1, MRPL9, TUFM, MRPL23, MRPS11, MRPS12, MRPL15, MRPS22, MRPS15, MRPS30, MRPS24, MRPL3, DAP3, MRPL14, MRPL12, MRPS25, GADD45GIP1, MRPS28, MRPS23, MRPL13, MRPS27, MRPS26, MRPL10, MRPL18, MRPS10,…
mitochondrial translational elongation	88	2.4252	Upregulated	Subcutaneous adipose tissue (GSE98421) lean	MRPL50, MRPS5, MRPL52, MRPL1, MRPL51, MRPL4, MRPL2, MRPL53, MRPL38, MRPS18B, PTCD3, MRPL39, MRPL32, MRPL33, MRPL37, MRPL36, MRPL41, MRPS34, MRPS33, GFM1, MRPS35, TSFM, MRPS36, MRPS31, MRPL42, MRPL11, AURKAIP1, MRPL9, TUFM, MRPL23, MRPS11, MRPS12, MRPL15, MRPS22, MRPS15, MRPS30, MRPS24, MRPL3, DAP3, MRPL14, MRPL12, MRPS25, GADD45GIP1, MRPS28, GFM2, MRPS23, MRPL13, MRPS27, MRPS26, MRPL10, MRPL18, M…
mitochondrial translation	111	2.4067	Upregulated	Subcutaneous adipose tissue (GSE98421) lean	MRPL50, MRPS5, MRPL52, MRPL1, MRPL51, MRPL4, MRPL2, MRPL53, MRPL38, PTCD3, MRPL39, MRPL32, MRPL33, MRPL37, MRPL36, MRPL41, MRPS34, MRPS33, GFM1, MRPS35, TSFM, MRPS36, MRPS31, MRPL42, MTIF3, HARS, NDUFA7, GARS, MRPL11, GATC, GATB, TUFM, MRPL23, NOA1, MRPS11, MRPS12, MRPS22, MRPS15, MRPS30, MTERF3, MTRF1, MRPL35, MRPL34, OXA1L, EARS2, MRPS18B, RARS2, IARS2, TARS2, MTIF2, AURKAIP1, DARS2, MRPL9, LAR…
Mitochondrial translation initiation	87	2.4053	Upregulated	Subcutaneous adipose tissue (GSE98421) lean	MRPL50, MRPS5, MRPL52, MRPL1, MRPL51, MRPL4, MRPL2, MRPL53, MRPL38, PTCD3, MRPS18B, MRPL39, MRPL32, MRPL33, MRPL37, MRPL36, MRPL41, MRPS34, MRPS33, MRPS35, MRPS36, MTFMT, MRPS31, MRPL42, MTIF3, MRPL11, MTIF2, AURKAIP1, MRPL9, MRPL23, MRPS11, MRPS12, MRPL15, MRPS22, MRPS15, MRPS30, MRPS24, MRPL3, DAP3, MRPL14, MRPL12, MRPS25, GADD45GIP1, MRPS28, MRPS23, MRPL13, MRPS27, MRPS26, MRPL10, MRPL18, MRPS…
myeloid leukocyte migration	101	2.3969	Upregulated	Cumulus cell (GSE10946) lean	EDN2, CXCL13, CCR7, CCL21, TGFB2, XCL1, XCL2, CXADR, CD177, PIK3CD, PLA2G1B, CCL25, EDNRB, EDN1, IL37, PIK3CG, ADGRE2, SYK, IL1B, CCL11, IL6, CALCA, CCL1, CX3CL1, CCL4L2, CXCL10, IRAK4, CXCL11, ITGB2, PDGFB, FLT1, CCL17, CCL13, CCL18, UMOD, CCL22, CCL20, CXCL9, CXCL6, AZU1, CXCL3, CXCL2, CCL24, NCKAP1L, FCER1G, CXCL1, CXCL5, IL6R, ANXA1, CXCL8, CXCR2, S100A12, IL1F10, IL1RN, JAML, CXCR1, PRTN3, T…
Mitochondrial translation termination	87	2.394	Upregulated	Subcutaneous adipose tissue (GSE98421) lean	MRPL50, MRPS5, MRPL52, MRPL1, MRPL51, MRPL4, MRPL2, MRPL53, MRPL38, PTCD3, MRPS18B, MRPL39, MRPL32, MRPL33, MRPL37, MRPL36, MRPL41, MRPS34, MRPS33, MRPS35, MRPS36, MRPS31, MRPL42, MRPL11, AURKAIP1, MRPL9, MRPL23, MRPS11, MRPS12, MRPL15, MRPS22, MRPS15, MRPS30, MRPS24, MRPL3, MTRF1L, DAP3, MRPL14, MRPL12, MRPS25, GADD45GIP1, MRPS28, GFM2, MRPS23, MRPL13, MRPS27, MRPS26, MRPL10, MRPL18, MRPS10, MRP…
Amyloid fiber formation	109	2.3905	Upregulated	Cumulus cell (GSE10946) lean	HIST1H3B, HIST2H3D, HIST2H3A, HIST1H3J, H2AFB1, HIST1H2BJ, HIST1H2BI, HIST1H2BL, HIST1H2BN, HIST1H2BM, HIST1H2BO, HIST2H2AA4, HIST2H2AA3, CALCA, CST3, ITM2B, CALB1, TGFBI, ODAM, SORL1, APCS, TSPAN33, APOA1, GGA1, TSPAN15, NAT8, UBA52, RPS27A, HSPG2, USP9X, LTF, TTR, SEMG1, HIST1H2BK, FGA, APOA4, UBE2L6, UBB, HIST1H4C, APP, B2M, HIST2H3C, SNCAIP, NPPA, TSPAN5, BACE1, GSN, ADAM10, UBC, H2AFZ, LYZ, …
Mitochondrial translation	93	2.3897	Upregulated	Subcutaneous adipose tissue (GSE98421) lean	MRPL50, MRPS5, MRPL52, MRPL1, MRPL51, MRPL4, MRPL2, MRPL53, MRPL38, PTCD3, MRPS18B, MRPL39, MRPL32, MRPL33, MRPL37, MRPL36, MRPL41, MRPS34, MRPS33, GFM1, MRPS35, TSFM, MRPS36, MTFMT, MRPS31, MRPL42, MTIF3, MRPL11, MTIF2, AURKAIP1, MRPL9, TUFM, MRPL23, MRPS11, MRPS12, MRPL15, MRPS22, MRPS15, MRPS30, MRPS24, MRPL3, MTRF1L, DAP3, MRPL14, MRPL12, MRPS25, GADD45GIP1, MRPS28, GFM2, MRPS23, MRPL13, MRPS…
mitochondrial translational termination	88	2.3847	Upregulated	Subcutaneous adipose tissue (GSE98421) lean	MRPL50, MRPS5, MRPL52, MRPL1, MRPL51, MRPL4, MRPL2, MRPL53, MRPL38, MRPS18B, PTCD3, MRPL39, MRPL32, MRPL33, MRPL37, MRPL36, MRPL41, MRPS34, MRPS33, MRPS35, MRPS36, MRPS31, MRPL42, MRPL11, AURKAIP1, MRPL9, MRPL23, MRPS11, MRPS12, MRPL15, MRPS22, MRPS15, MRPS30, MRPS24, MRPL3, MTRF1L, DAP3, MRPL14, MRPL12, MRPS25, GADD45GIP1, MRPS28, GFM2, MRPS23, MRPL13, MRPS27, MTRF1, MRPS26, MRPL10, MRPL18, MRPS…
translational termination	93	2.3526	Upregulated	Subcutaneous adipose tissue (GSE98421) lean	MRPL50, MRPS5, MRPL52, MRPL1, MRPL51, MRPL4, MRPL2, MRPL53, MRPL38, MRPS18B, PTCD3, MRPL39, MRPL32, MRPL33, MRPL37, MRPL36, MRPL41, MRPS34, MRPS33, MRPS35, MRPS36, MRPS31, MRPL42, GSPT1, MRPL11, GSPT2, AURKAIP1, APEH, MRPL9, MRPL23, MRPS11, MRPS12, MRPL15, ETF1, MRPS22, MRPS15, MRPS30, MRPS24, MRPL3, ABCE1, MTRF1L, DAP3, MRPL14, MRPL12, MRPS25, GADD45GIP1, MRPS28, GFM2, MRPS23, MRPL13, MRPS27, MT…
ii) Downregulated
DNA replication	165	-2.5158	Downregulated	Cumulus cell (GSE10946) lean	FAM111A, TICRR, TBRG1, MRE11, WDHD1, NUCKS1, POLE3, DUT, BHLHE40 /// CENPX, BRCA2, ORC1, CDC6, THOC1, MCM8, RNASEH2A, RBBP8, LRWD1, MCM3, CDK2AP1, CHEK1, ATR, REV1, FEN1, PCLAF, BAZ1A, TNFAIP1, POLA1, LIG3, POLE, ACHE, PRIM2, RNASEH1, DNA2, BOD1L1, SPHAR, GEN1, TOP1, EME2, POLG2, EME1, TWNK, GRWD1, MCMBP, SETMAR, POLQ, ORC2, ORC3, TONSL, MCM6, CDT1, ORC4, RPA4, MCM10, ORC5, ORC6, GMNN, RTEL1, CDC…
DNA-dependent DNA replication	106	-2.4548	Downregulated	Cumulus cell (GSE10946) lean	MRE11, WDHD1, NUCKS1, BHLHE40 /// CENPX, BRCA2, ORC1, THOC1, RNASEH2A, LRWD1, CDK2AP1, FEN1, BAZ1A, POLA1, LIG3, POLE, PRIM2, RNASEH1, DNA2, BOD1L1, GEN1, EME2, POLG2, EME1, TWNK, MCMBP, SETMAR, POLQ, ORC2, ORC3, TONSL, CDT1, ORC4, RPA4, MCM10, ORC5, ORC6, GMNN, RTEL1, CDC7, ETAA1, SLBP, UPF1, FBH1, POLA2, RFWD3, ATRX, RAD51, MMS22L, TEFM, DONSON, SMARCAL1, TIMELESS, MCM2, POLD3, POLD1, TIPIN, RP…
HALLMARK_MITOTIC_SPINDLE	200	-2.4297	Downregulated	Cumulus cell (GSE10946) lean	ARHGEF3, ARHGEF2, ARHGEF12, ARHGEF11, TRIO, ARAP3, FARP1, EPB41L2, MYO9B, NET1, ECT2, ABR, DST, MARK4, RHOF, RALBP1, YWHAE, RACGAP1, ITSN1, ABL1, PLK1, SPTBN1, NEDD9, RASAL2, KIF4A, MYO1E, ESPL1, PXN, DYNC1H1, KATNA1, KLC1, PAFAH1B1, BIN1, ARHGAP5, PRC1, CTTN, UXT, LRPPRC, ARHGDIA, KIF20B, TTK, MYH9, RANBP9, HDAC6, KIF22, KIF11, NUSAP1, FLNB, AKAP13, NCK2, EPB41, FLNA, ARHGEF7, PDLIM5, GSN, CKAP5…
HALLMARK_E2F_TARGETS	200	-2.4114	Downregulated	Cumulus cell (GSE10946) lean	CCP110, MSH2, NME1, DUT, RNASEH2A, CTCF, RACGAP1, RAD51C, CHEK1, PLK1, DCTPP1, CDKN1A, XRCC6, TBRG4, STAG1, POLE, PRIM2, PTTG1, SYNCRIP, KIF4A, ESPL1, MKI67, SRSF1, EZH2, RAN, SRSF2, PA2G4, JPT1, PDS5B, POLA2, MCM5, HMMR, CDKN3, NASP, ILF3, CIT, KPNA2, RAD21, DDX39A, CCNE1, MTHFD2, HMGB3, CSE1L, HNRNPD, PLK4, PPM1D, TMPO, KIF22, MCM7, BRCA1, LBR, TP53, TRA2B, UBE2S, GSPT1, NOP56, CKS2, POLD2, PSM…
HALLMARK_MYC_TARGETS_V2	58	-2.4106	Downregulated	Cumulus cell (GSE10946) lean	PLK4, HSPD1, DDX18, NPM1, NOLC1, MAP3K6, RRP9, NOP56, SLC19A1, MYC, NOP2, PUS1, SLC29A2, EXOSC5, HSPE1, MCM4, UNG, SORD, RRP12, SUPV3L1, AIMP2, NOC4L, MPHOSPH10, HK2, PHB, NOP16, DUSP2, PLK1, UTP20, PPRC1, PES1, DCTPP1, GNL3, BYSL, NIP7, TBRG4, LAS1L, MRTO4, RCL1, IPO4, FARSA, MYBBP1A, WDR43, SRM, RABEPK, PPAN, TCOF1, NDUFAF4, IMP4, TFB2M, GRWD1, WDR74, PRMT3, CBX3, PA2G4, TMEM97, MCM5, CDK4
PID_P53_REGULATION_PATHWAY	59	-2.3685	Downregulated	Cumulus cell (GSE10946) lean	CSNK1G1, E4F1, RCHY1, TP53AIP1, CSNK1D, PPM1D, AKT1, COP1, KAT5, PRKCD, TP53, PPP2CA, HIPK2, CCNA2, YY1, UBE2D1, SKP2, GSK3B, CDKN2A, PRMT5, KAT2B, CHEK1, ATR, ABL1, NEDD8, MDM2, CREBBP, MAPK8, MAPK9, ATM, TRIM28, CHEK2, EP300, PIN1, CSNK1A1, CSNK1E, CDK2, SETD7, RASSF1, DAXX, KMT5A, PTPA, RPL23, KAT8, SMYD2, RPL5, MAPK14, DYRK2, RPL11, HUWE1, CSNK1G3, CSNK1G2, FBXO11, MDM4, CCNG1, PPP1R13L, CSE1…
p53 pathway	59	-2.3613	Downregulated	Cumulus cell (GSE10946) lean	CSNK1G1, E4F1, RCHY1, TP53AIP1, PPM1D, CSNK1D, COP1, AKT1, KAT5, PRKCD, TP53, PPP2CA, HIPK2, CCNA2, YY1, UBE2D1, SKP2, GSK3B, CDKN2A, PRMT5, KAT2B, CHEK1, ATR, ABL1, NEDD8, MDM2, CREBBP, MAPK8, MAPK9, ATM, TRIM28, CHEK2, EP300, PIN1, CSNK1A1, CSNK1E, SETD7, CDK2, RASSF1, DAXX, KMT5A, PTPA, RPL23, KAT8, SMYD2, RPL5, MAPK14, DYRK2, HUWE1, RPL11, CSNK1G2, CSNK1G3, FBXO11, MDM4, CCNG1, CSE1L, PPP1R13…
collagen fibril organization	32	-2.2769	Downregulated	Subcutaneous adipose tissue (GSE98421) lean	ADAMTS3, TGFB2, CYP1B1, SERPINH1, DDR2, NF1, COL1A2, SCX, GREM1, COL1A1, LOXL2, COL5A1, COL2A1, COL3A1, COL12A1, TGFBR1, PLOD2, ANXA2, PLOD3, PLOD1, COL11A1, COL5A2, COL11A2, COL5A3, LUM, COL14A1, ATP7A, LOXL4, SERPINF2, P3H4, DPT, LOXL3
Resolution of D-loop Structures through Holliday Junction Intermediates	33	-2.2469	Downregulated	Cumulus cell (GSE10946) lean	NBN, BARD1, XRCC3, BLM, KAT5, BRCA1, SLX1A, ATM, SPIDR, DNA2, SLX1B, GEN1, EME2, EME1, RAD51B, XRCC2, SLX4, MRE11, MUS81, EXO1, RAD51D, RMI1, RAD51AP1, BRCA2, RAD50, BRIP1, WRN, RAD51, TOP3A, RBBP8, RAD51C, PALB2, RMI2
Resolution of D-Loop Structures	34	-2.2438	Downregulated	Cumulus cell (GSE10946) lean	NBN, BARD1, XRCC3, BLM, KAT5, BRCA1, SLX1A, ATM, SPIDR, DNA2, SLX1B, GEN1, EME2, EME1, RAD51B, XRCC2, SLX4, MRE11, MUS81, EXO1, RTEL1, RAD51D, RMI1, RAD51AP1, BRCA2, RAD50, BRIP1, WRN, RAD51, TOP3A, RBBP8, RAD51C, PALB2, RMI2
regulation of G2/M transition of mitotic cell cycle	131	-2.2397	Downregulated	Cumulus cell (GSE10946) lean	CSNK1D, PCM1, DBF4B, TICRR, CCP110, CENPJ, CEP57, MRE11, CEP192, ACTR1A, FBXL7, CDC25C, PRKAR2B, CDK5RAP2, BRSK1, CLASP1, ORC1, CDC6, CEP72, YWHAE, CEP131, TUBB4B, TUBB4A, RAD51C, TOPBP1, PRKACA, CEP250, PLK1, SSNA1, NEDD1, CEP63, SFI1, CEP135, BRD4, RCC2, HAUS2, HAUS1, HAUS5, HAUS6, CCNB1, CEP76, CEP78, CEP70, CEP290, NDE1, OFD1, CEP41, FGFR1OP, RAD51B, DCTN2, CEP152, KIF14, DCTN3, HAUS4, HAUS3,…
mRNA transport	108	-2.236	Downregulated	Cumulus cell (GSE10946) lean	FMR1, DDX25, POM121, GLE1, NXT1, TPR, NUP188, AGFG1, NUP62, NUP54, NUP43, NUPL2, ZC3H11A, NUP133, FYTTD1, NUP37, SRSF9, NUP35, FIP1L1, NXF1, NUP155, CDC40, CPSF1, NUP210, NDC1, THOC1, THOC2, NUP160, NUP58, THOC3, CPSF2, NUP88, SLU7, SYMPK, CPSF3, CPSF4, SRSF4, SRSF5, CASC3, U2AF1L4, SRSF11, MAGOHB, RBM8A, DHX38, U2AF2, THOC7, THOC6, SARNP, MAGOH, DDX39B, EIF4E, CHTOP, PABPN1, SRRM1, UPF2, ZFP36L1…
Regulation of TP53 Activity	161	-2.2328	Downregulated	Cumulus cell (GSE10946) lean	BRPF1, TP53BP2, CSNK2A1, AKT1, PPP1R13B, PRDM1, TP53INP1, MRE11, TP63, PIP4K2B, PIP4K2A, PIP4K2C, HIPK2, MAP2K6, CCNA2, RBBP4, CDKN2A, PPP2R5C, TP73, PPP2R1B, PRMT5, RBBP8, UBA52, TOPBP1, RPS27A, CHEK1, ATR, PHF20, MTOR, BRPF3, DNA2, CDK5R1, AKT3, MLST8, EP300, TAF7, UBB, TAF4, TAF11, PRR5, NUAK1, MAPK11, PLK3, TAF9B, CDK2, DAXX, KMT5A, CDK5, TAF2, MAPKAP1, SMYD2, RICTOR, CDK1, BRD7, DYRK2, ING5,…
mRNA export from nucleus	104	-2.2311	Downregulated	Cumulus cell (GSE10946) lean	DDX25, POM121, GLE1, NXT1, TPR, NUP188, AGFG1, NUP62, NUP54, NUP43, NUPL2, ZC3H11A, NUP133, FYTTD1, NUP37, SRSF9, NUP35, FIP1L1, NXF1, NUP155, CDC40, CPSF1, NUP210, NDC1, THOC1, THOC2, NUP160, NUP58, THOC3, CPSF2, NUP88, SLU7, SYMPK, CPSF3, CPSF4, SRSF4, SRSF5, CASC3, U2AF1L4, SRSF11, MAGOHB, RBM8A, DHX38, U2AF2, THOC7, THOC6, SARNP, MAGOH, DDX39B, EIF4E, CHTOP, PABPN1, SRRM1, UPF2, NXF2B, HHEX, …
SUMOylation of DNA damage response and repair proteins	70	-2.2194	Downregulated	Cumulus cell (GSE10946) lean	PCGF2, XPC, BRCA1, POM121, EID3, TPR, NUP188, RAD52, SP100, NUP62, NUP54, BMI1, NUP43, TDG, NUPL2, CBX4, NUP133, UBE2I, NUP37, NUP35, RANBP2, NUP155, NUP85, NUP210, NDC1, RING1, CDKN2A, NUP160, NUP88, NUP205, RPA1, HDAC7, NSMCE4A, NSMCE3, SUMO3, NUP93, HERC2, BLM, RNF168, STAG1, CETN2, PIAS1, AAAS, SUMO2, SMC1A, XRCC4, NUP50, SMC3, SUMO1, MDC1, RAE1, NUP214, CBX8, NUP153, SMC6, PIAS4, WRN, SMC5, …
mRNA-containing ribonucleoprotein complex export from nucleus	104	-2.2128	Downregulated	Cumulus cell (GSE10946) lean	DDX25, POM121, GLE1, NXT1, TPR, NUP188, AGFG1, NUP62, NUP54, NUP43, NUPL2, ZC3H11A, NUP133, FYTTD1, NUP37, SRSF9, NUP35, FIP1L1, NXF1, NUP155, CDC40, CPSF1, NUP210, NDC1, THOC1, THOC2, NUP160, NUP58, THOC3, CPSF2, NUP88, SLU7, SYMPK, CPSF3, CPSF4, SRSF4, SRSF5, CASC3, U2AF1L4, SRSF11, MAGOHB, RBM8A, DHX38, U2AF2, THOC7, THOC6, SARNP, MAGOH, DDX39B, EIF4E, CHTOP, PABPN1, SRRM1, UPF2, NXF2B, HHEX, …
histone deubiquitination	22	-2.2123	Downregulated	Cumulus cell (GSE10946) lean	USP22, EPOP, TRRAP, USP3, MYSM1, ATXN7, USP36, ENY2, KAT2A, ATXN7L3, SUPT3H, ASXL1, USP16, BAP1, TAF10, USP51, BRCC3, USP15, USP49, UIMC1, USP7, USP21
nuclear export	149	-2.2077	Downregulated	Cumulus cell (GSE10946) lean	LTV1, ANKLE1, EIF6, DDX25, XPO4, NPM1, POM121, RITA1, GLE1, PKD1, NXT1, HNRNPA1, TPR, NUP188, AGFG1, NUP62, NUP54, TGFB1, STRADA, NUP43, NUPL2, ZC3H11A, NUP133, FYTTD1, NUP37, SRSF9, NUP35, FIP1L1, STRADB, NXF1, NUP155, CDC40, CPSF1, NUP210, ATXN1, NDC1, THOC1, THOC2, NUP160, NUP58, THOC3, CPSF2, NUP88, SLU7, SYMPK, CPSF3, CPSF4, SRSF4, RANBP3L, SRSF5, CASC3, RPSA, U2AF1L4, SRSF11, MAGOHB, RBM8A,…
Resolution of D-loop Structures through Synthesis-Dependent Strand Annealing (SDSA)	26	-2.2063	Downregulated	Cumulus cell (GSE10946) lean	NBN, BARD1, XRCC3, BLM, KAT5, BRCA1, ATM, DNA2, RAD51B, XRCC2, MRE11, EXO1, RTEL1, RAD51D, RMI1, RAD51AP1, BRCA2, RAD50, BRIP1, WRN, RAD51, TOP3A, RBBP8, RAD51C, PALB2, RMI2
regulation of mRNA processing	120	-2.1976	Downregulated	Cumulus cell (GSE10946) lean	TIA1, C9ORF78, FMR1, SART3, RBM19, HNRNPA1, RBM15, ZC3H10, RBM25, RBM24, SRPK3, SRPK2, DDX5, RBM17, RBM4B, SRSF9, NSRP1, SMU1, CDK11A, KHDRBS1, RBMXL1, CPSF4, SRSF4, SRSF5, SFSWAP, RBM7, RBM8A, U2AF2, RBMY1J, METTL16, RBMY1F, SAP18, CPSF7, RBMY1B, MBNL1, MBNL2, LEO1, MAGOH, PABPN1, MBNL3, PAF1, CIRBP, RBFOX3, RNF20, ZFP36L1, RBMY1A1, SLTM, SRSF10, DAZAP1, PRDX6, YTHDC1, PAPOLA, SRSF1, SRSF2, VIRM…

## Sheet: Top 20 pathways - Obese PCOS
Supplementary Table S7 - Top 20 Upregulated and Downregulated pathway gene sets each from lean PCOS, obese PCOS and all tissues of GPL570
b) Obese PCOS (GPL570)
Pathway gene sets	Gene Size	NES	Regulation	Source	Genes
i) Upregulated
peptide catabolic process	23	2.2615	Upregulated	Cumulus cells (GSE10946) obese	XPNPEP1, GGT5, ANPEP, ERAP2, CPQ, GGT2, CHAC1, ADAMTS13, CTSH, GGT1, ERAP1, ENPEP, ECE1, LNPEP, LVRN, ACE, CHAC2, TPP1, TRHDE, NPEPPS, LTA4H, GGT7, IDE
EPHB-mediated forward signaling	33	2.2575	Upregulated	Skeletal muscle (GSE6798) obese	HRAS, RHOA, CFL1, RASA1, PAK1, ARPC4, ARPC5, ACTG1, ARPC1B, ARPC1A, PTK2, ARHGEF28, LYN, TIAM1, ARPC2, GRIN2B, RAC1, ARPC3, GRIN1, ROCK2, WASL, CDC42, LIMK2, KALRN, YES1, ACTR3, SDC2, ACTR2, ITSN1, ACTB, LIMK1, FYN, ROCK1
Resolution of D-loop Structures through Synthesis-Dependent Strand Annealing (SDSA)	26	2.2182	Upregulated	Metaphase II oocyte (GSE5850) obese	NBN, BARD1, XRCC3, BLM, KAT5, BRCA1, ATM, DNA2, RAD51B, XRCC2, MRE11, EXO1, RTEL1, RAD51D, RMI1, RAD51AP1, BRCA2, RAD50, BRIP1, WRN, RAD51, TOP3A, RBBP8, RAD51C, PALB2, RMI2
regulation of androgen receptor signaling pathway	28	2.2105	Upregulated	Cumulus cells (GSE10946) obese	HDAC6, PRMT2, FOXP1, ARRB2, HDAC1, NODAL, SIRT1, BUD31, TCF21, KDM5D, NCOR1, TAF1, ZBTB7A, TRIM68, DDX5, SFRP1, DAB2, SMARCA4, RNF6, EP300, PIAS2, FOXH1, NCOR2, PARK7, SAFB2, HEYL, PHB, RNF14
HDR through Homologous Recombination (HRR)	67	2.2051	Upregulated	Metaphase II oocyte (GSE5850) obese	RPA3, POLE4, KAT5, BRCA1, POLK, POLE2, MRE11, EXO1, POLD2, POLE3, RAD51D, RMI1, BRCA2, RAD50, BRIP1, RAD9A, RAD1, UBC, RFC5, RFC3, RFC4, RAD17, RFC2, RBBP8, TOP3A, POLH, UBA52, RPA2, RPA1, RAD51C, TOPBP1, RPS27A, CHEK1, ATR, PALB2, RMI2, ATRIP, NBN, BARD1, XRCC3, BLM, HUS1, POLE, POLD4, SLX1A, ATM, RFC1, SPIDR, DNA2, SLX1B, GEN1, EME2, EME1, RAD51B, XRCC2, SLX4, MUS81, PCNA, RAD9B, RTEL1, RAD51AP…
Formation of tubulin folding intermediates by CCT TriC	24	2.205	Upregulated	Skeletal muscle (GSE6798) obese	TUBA4B, CCT8, TUBA1C, TCP1, TUBA4A, TUBA1A, CCT6A, CCT5, TUBA1B, TUBB2A, CCT6B, CCT7, TUBB4B, TUBA8, TUBB4A, TUBAL3, TUBA3E, TUBB1, TUBB2B, CCT4, CCT2, TUBB3, CCT3, TUBB6
regulation of establishment or maintenance of cell polarity	20	2.2012	Upregulated	Cumulus cells (GSE10946) obese	CDH5, LLGL1, TEK, RUFY3, KANK1, RIPOR2, KIF20B, RAP1B, RACK1, DOCK8, LLGL2, ARFGEF1, KRIT1, SHTN1, BCAS3, FLOT2, PTK2B, ROCK1, ROCK2, GSN
Wnt signaling pathway, calcium modulating pathway	32	2.1969	Upregulated	Metaphase II oocyte (GSE5850) obese	FZD2, PLCB3, MAP3K7, TNRC6B, GNB1, GNG2, CTNNB1, PLCB1, FZD3, PLCB2, NLK, TCF7L2, PPP3R1, GNAT2, WNT5A, TNRC6A, LEF1, TNRC6C, WNT11, AGO3, AGO1, NFATC1, MOV10, GNAO1, PPP3CA, AGO4, PPP3CB, CAMK2A, FZD6, FZD4, FZD5, AGO2
Aurora A signaling	31	2.1816	Upregulated	Metaphase II oocyte (GSE5850) obese	MDM2, BIRC5, AKT1, PPP2R5D, BRCA1, TPX2, RASA1, TP53, FZR1, PAK1, ARHGEF7, NFKBIA, AJUBA, NDEL1, RAN, CKAP5, DLGAP5, TACC3, AURKAIP1, TDRD7, CPEB1, OAZ1, GSK3B, GIT1, CENPA, CDC25B, AURKB, PRKACA, AURKA, GADD45A, TACC1
BIOCARTA_RACCYCD_PATHWAY	26	2.1741	Upregulated	Skeletal muscle (GSE6798) obese	CDKN1A, HRAS, AKT1, RHOA, MAPK3, PIK3CA, MAPK1, CCND1, RB1, PAK1, IKBKB, CDKN1B, NFKBIA, CHUK, RAC1, RELA, TFDP1, RAF1, CDK4, NFKB1, CDK6, CDK2, PIK3R1, CCNE1, E2F1, IKBKG
regulation of fatty acid beta-oxidation	12	2.1585	Upregulated	Cumulus cells (GSE10946) obese	ABCD1, TWIST1, ETFBKMT, AKT1, TYSND1, PPARA, IRS2, ABCD2, LONP2, PLIN5, IRS1, AKT2
regulation of fatty acid oxidation	21	2.1564	Upregulated	Cumulus cells (GSE10946) obese	TWIST1, FABP3, ETFBKMT, PPARGC1A, AKT1, NR4A3, PPARA, ACADVL, PLIN5, IRS1, AKT2, SIRT4, ACADL, PDK4, ABCD1, MLYCD, TYSND1, IRS2, PRKAG2, LONP2, ABCD2
regulation of establishment of cell polarity	17	2.1532	Upregulated	Cumulus cells (GSE10946) obese	CDH5, RUFY3, KANK1, RIPOR2, KIF20B, RAP1B, RACK1, DOCK8, ARFGEF1, KRIT1, SHTN1, BCAS3, FLOT2, PTK2B, ROCK1, ROCK2, GSN
BIOCARTA_FMLP_PATHWAY	36	2.1527	Upregulated	Skeletal muscle (GSE6798) obese	HRAS, NFATC2, GNB1, MAPK3, PLCB1, MAPK1, GNGT1, PAK1, ELK1, FPR1, MAP3K1, CALM1, NFKBIA, CALM2, CALM3, MAP2K1, RAC1, RELA, MAP2K3, MAP2K2, MAP2K6, RAF1, NCF2, NFKB1, PIK3C2G, NFATC1, NFATC3, NFATC4, PPP3CA, MAPK14, PPP3CC, PPP3CB, CAMK1, NCF1C, CAMK1G, GNA15
PID_AURORA_A_PATHWAY	31	2.1462	Upregulated	Metaphase II oocyte (GSE5850) obese	MDM2, BIRC5, AKT1, PPP2R5D, BRCA1, TPX2, RASA1, TP53, FZR1, PAK1, ARHGEF7, NFKBIA, NDEL1, AJUBA, RAN, CKAP5, DLGAP5, TACC3, AURKAIP1, TDRD7, CPEB1, OAZ1, GSK3B, GIT1, CENPA, CDC25B, AURKB, PRKACA, AURKA, GADD45A, TACC1
Resolution of D-Loop Structures	34	2.1456	Upregulated	Metaphase II oocyte (GSE5850) obese	NBN, BARD1, XRCC3, BLM, KAT5, BRCA1, SLX1A, ATM, SPIDR, DNA2, SLX1B, GEN1, EME2, EME1, RAD51B, XRCC2, SLX4, MRE11, MUS81, EXO1, RTEL1, RAD51D, RMI1, RAD51AP1, BRCA2, RAD50, BRIP1, WRN, RAD51, TOP3A, RBBP8, RAD51C, PALB2, RMI2
Homologous DNA Pairing and Strand Exchange	42	2.123	Upregulated	Metaphase II oocyte (GSE5850) obese	NBN, BARD1, RPA3, XRCC3, BLM, HUS1, KAT5, BRCA1, ATM, DNA2, RAD51B, XRCC2, MRE11, EXO1, RAD9B, RAD51D, RMI1, RAD51AP1, BRCA2, RAD50, BRIP1, RAD9A, RAD1, RHNO1, RFC5, WRN, RFC3, RFC4, RAD51, RAD17, RFC2, TOP3A, RBBP8, RPA2, RPA1, RAD51C, TOPBP1, CHEK1, ATR, PALB2, RMI2, ATRIP
Resolution of D-loop Structures through Holliday Junction Intermediates	33	2.1038	Upregulated	Metaphase II oocyte (GSE5850) obese	NBN, BARD1, XRCC3, BLM, KAT5, BRCA1, SLX1A, ATM, SPIDR, DNA2, SLX1B, GEN1, EME2, EME1, RAD51B, XRCC2, SLX4, MRE11, MUS81, EXO1, RAD51D, RMI1, RAD51AP1, BRCA2, RAD50, BRIP1, WRN, RAD51, TOP3A, RBBP8, RAD51C, PALB2, RMI2
semaphorin-plexin signaling pathway	36	2.0928	Upregulated	Cumulus cells (GSE10946) obese	SEMA5A, SEMA5B, NRP2, NRP1, SEMA3A, SH3BP1, SEMA3B, SEMA3C, SEMA3D, PLXND1, SEMA3E, SEMA3F, SEMA3G, FLNA, SEMA6D, SEMA6C, SEMA6B, RAC1, PLXNA1, SEMA4A, PLXNA2, PLXNA3, PLXNA4, SEMA4D, PLXNC1, SEMA4C, SEMA4F, PLXNB3, ARHGDIA, SEMA4G, PLXNB1, PLXNB2, SEMA7A, MET, SEMA6A, FARP2
PDGFR-beta signaling pathway	125	2.0906	Upregulated	Skeletal muscle (GSE6798) obese	MAPK10, JAK2, LRP1, RHOA, SHC1, PIK3CA, PIK3CB, PRKCD, HCK, PAK1, LCK, ARPC4, PIK3CG, EPS8, ARPC5, PRKCA, FGR, ARPC1B, MYC, SRC, MAP2K1, LYN, SFN, ARHGAP35, ARPC2, RAC1, ARPC3, RPS6KA3, GRB2, YWHAZ, CRK, MAP2K2, CBL, VAV2, PLA2G4A, YWHAB, BCAR1, PTPN11, ARAP1, YWHAE, YES1, PIK3R1, STAT5B, DOK1, YWHAQ, FYN, ABL1, YWHAH, NCK1, PDGFB, RASA1, YWHAG, DOCK4, CSK, FOS, CTTN, PTPN1, ARHGDIA, BRK1, JUN, W…
ii) Downregulated
Mitochondrial translation	93	-2.3842	Downregulated	Cumulus cells (GSE10946) obese	MRPL50, MRPS5, MRPL52, MRPL1, MRPL51, MRPL4, MRPL2, MRPL53, MRPL38, PTCD3, MRPS18B, MRPL39, MRPL32, MRPL33, MRPL37, MRPL36, MRPL41, MRPS34, MRPS33, GFM1, MRPS35, TSFM, MRPS36, MTFMT, MRPS31, MRPL42, MTIF3, MRPL11, MTIF2, AURKAIP1, MRPL9, TUFM, MRPL23, MRPS11, MRPS12, MRPL15, MRPS22, MRPS15, MRPS30, MRPS24, MRPL3, MTRF1L, DAP3, MRPL14, MRPL12, MRPS25, GADD45GIP1, MRPS28, GFM2, MRPS23, MRPL13, MRPS…
translational termination	93	-2.3583	Downregulated	Cumulus cells (GSE10946) obese	MRPL50, MRPS5, MRPL52, MRPL1, MRPL51, MRPL4, MRPL2, MRPL53, MRPL38, MRPS18B, PTCD3, MRPL39, MRPL32, MRPL33, MRPL37, MRPL36, MRPL41, MRPS34, MRPS33, MRPS35, MRPS36, MRPS31, MRPL42, GSPT1, MRPL11, GSPT2, AURKAIP1, APEH, MRPL9, MRPL23, MRPS11, MRPS12, MRPL15, ETF1, MRPS22, MRPS15, MRPS30, MRPS24, MRPL3, ABCE1, MTRF1L, DAP3, MRPL14, MRPL12, MRPS25, GADD45GIP1, MRPS28, GFM2, MRPS23, MRPL13, MRPS27, MT…
Mitochondrial translation initiation	87	-2.3373	Downregulated	Cumulus cells (GSE10946) obese	MRPL50, MRPS5, MRPL52, MRPL1, MRPL51, MRPL4, MRPL2, MRPL53, MRPL38, PTCD3, MRPS18B, MRPL39, MRPL32, MRPL33, MRPL37, MRPL36, MRPL41, MRPS34, MRPS33, MRPS35, MRPS36, MTFMT, MRPS31, MRPL42, MTIF3, MRPL11, MTIF2, AURKAIP1, MRPL9, MRPL23, MRPS11, MRPS12, MRPL15, MRPS22, MRPS15, MRPS30, MRPS24, MRPL3, DAP3, MRPL14, MRPL12, MRPS25, GADD45GIP1, MRPS28, MRPS23, MRPL13, MRPS27, MRPS26, MRPL10, MRPL18, MRPS…
mitochondrial translational elongation	88	-2.3325	Downregulated	Cumulus cells (GSE10946) obese	MRPL50, MRPS5, MRPL52, MRPL1, MRPL51, MRPL4, MRPL2, MRPL53, MRPL38, MRPS18B, PTCD3, MRPL39, MRPL32, MRPL33, MRPL37, MRPL36, MRPL41, MRPS34, MRPS33, GFM1, MRPS35, TSFM, MRPS36, MRPS31, MRPL42, MRPL11, AURKAIP1, MRPL9, TUFM, MRPL23, MRPS11, MRPS12, MRPL15, MRPS22, MRPS15, MRPS30, MRPS24, MRPL3, DAP3, MRPL14, MRPL12, MRPS25, GADD45GIP1, MRPS28, GFM2, MRPS23, MRPL13, MRPS27, MRPS26, MRPL10, MRPL18, M…
Mitochondrial translation elongation	87	-2.3159	Downregulated	Cumulus cells (GSE10946) obese	MRPL50, MRPS5, MRPL52, MRPL1, MRPL51, MRPL4, MRPL2, MRPL53, MRPL38, PTCD3, MRPS18B, MRPL39, MRPL32, MRPL33, MRPL37, MRPL36, MRPL41, MRPS34, MRPS33, GFM1, MRPS35, TSFM, MRPS36, MRPS31, MRPL42, MRPL11, AURKAIP1, MRPL9, TUFM, MRPL23, MRPS11, MRPS12, MRPL15, MRPS22, MRPS15, MRPS30, MRPS24, MRPL3, DAP3, MRPL14, MRPL12, MRPS25, GADD45GIP1, MRPS28, MRPS23, MRPL13, MRPS27, MRPS26, MRPL10, MRPL18, MRPS10,…
mitochondrial translational termination	88	-2.3079	Downregulated	Cumulus cells (GSE10946) obese	MRPL50, MRPS5, MRPL52, MRPL1, MRPL51, MRPL4, MRPL2, MRPL53, MRPL38, MRPS18B, PTCD3, MRPL39, MRPL32, MRPL33, MRPL37, MRPL36, MRPL41, MRPS34, MRPS33, MRPS35, MRPS36, MRPS31, MRPL42, MRPL11, AURKAIP1, MRPL9, MRPL23, MRPS11, MRPS12, MRPL15, MRPS22, MRPS15, MRPS30, MRPS24, MRPL3, MTRF1L, DAP3, MRPL14, MRPL12, MRPS25, GADD45GIP1, MRPS28, GFM2, MRPS23, MRPL13, MRPS27, MTRF1, MRPS26, MRPL10, MRPL18, MRPS…
Mitochondrial translation termination	87	-2.3057	Downregulated	Cumulus cells (GSE10946) obese	MRPL50, MRPS5, MRPL52, MRPL1, MRPL51, MRPL4, MRPL2, MRPL53, MRPL38, PTCD3, MRPS18B, MRPL39, MRPL32, MRPL33, MRPL37, MRPL36, MRPL41, MRPS34, MRPS33, MRPS35, MRPS36, MRPS31, MRPL42, MRPL11, AURKAIP1, MRPL9, MRPL23, MRPS11, MRPS12, MRPL15, MRPS22, MRPS15, MRPS30, MRPS24, MRPL3, MTRF1L, DAP3, MRPL14, MRPL12, MRPS25, GADD45GIP1, MRPS28, GFM2, MRPS23, MRPL13, MRPS27, MRPS26, MRPL10, MRPL18, MRPS10, MRP…
mitochondrial translation	111	-2.3026	Downregulated	Cumulus cells (GSE10946) obese	MRPL50, MRPS5, MRPL52, MRPL1, MRPL51, MRPL4, MRPL2, MRPL53, MRPL38, PTCD3, MRPL39, MRPL32, MRPL33, MRPL37, MRPL36, MRPL41, MRPS34, MRPS33, GFM1, MRPS35, TSFM, MRPS36, MRPS31, MRPL42, MTIF3, HARS, NDUFA7, GARS, MRPL11, GATC, GATB, TUFM, MRPL23, NOA1, MRPS11, MRPS12, MRPS22, MRPS15, MRPS30, MTERF3, MTRF1, MRPL35, MRPL34, OXA1L, EARS2, MRPS18B, RARS2, IARS2, TARS2, MTIF2, AURKAIP1, DARS2, MRPL9, LAR…
mitochondrial gene expression	134	-2.2853	Downregulated	Cumulus cells (GSE10946) obese	MRPL50, MRPS5, MRPL52, TRMT5, MRPL1, MRPL51, MRPL4, MRPL2, MRPL53, MRPL38, PTCD3, MRPL39, MRPL32, MRPL33, MRPL37, MRPL36, MRPL41, MRPS34, MRPS33, GFM1, MRPS35, TSFM, MRPS36, MRPS31, MRPL42, MTIF3, HARS, NDUFA7, GARS, PUS1, MRPL11, MTO1, GATC, GATB, SUPV3L1, TUFM, MRPL23, NOA1, MRPS11, MRPS12, TBRG4, MRPS22, MRPS15, MRPS30, MTERF1, TWNK, TFB2M, MTERF3, MTRF1, TEFM, MTERF2, MRPL35, MRPL34, FASTKD5,…
cellular protein complex disassembly	130	-2.1879	Downregulated	Cumulus cells (GSE10946) obese	MRPL50, MRPS5, MRPL52, MRPL1, MRPL51, CFL1, MRPL4, MRPL2, MRPL53, MRPL38, PTCD3, MRPL39, MRPL32, STMN1, MRPL33, MRPL37, MRPL36, MRPL41, MRPS34, MRPS33, MRPS35, KIF24, MRPS36, MRPS31, MRPL42, MRPL11, VIL1, KATNB1, APEH, KIF18A, MICAL1, TWF1, KIF2B, SYNJ1, STMN4, MRPL23, CCSAP, MRPS11, MRPS12, MRPS22, NCKAP5L, MRPS15, MRPS30, STMN2, NAPB, KIF14, MTRF1, MICAL2, KIF18B, MICAL3, MRPL35, MRPL34, DNAJC6…
ribosome assembly	58	-2.1873	Downregulated	Cumulus cells (GSE10946) obese	RPLP0, EIF6, SBDS, C1QBP, NPM1, EFL1, RRP7A, RPL24, RPL23A, BOP1, RPS14, NOP2, RPS27L, PPAN-P2RY11, RPS27, MRPL11, RPL10L, DDX3X, RPS28, NOP53, VCX, RPL3, RPL10, RPSA, RPS10, RPL12, ABT1, RPS15, RPS5, WDR18, MRPS11, MRTO4, RPS19, MTERF4, NLE1, PPAN, TRAF7, MPV17L2, RPL3L, DDX28, DHX30, RPL6, FASTKD2, BRIX1, MDN1, MTERF3, RSL24D1, RRS1, MRPL20, RPF2, EIF2A, RPF1, RPL5, MRPL22, RPL11, MRPS2, MRPS7,…
translational elongation	107	-2.1064	Downregulated	Cumulus cells (GSE10946) obese	MRPL50, MRPS5, MRPL52, MRPL1, MRPL51, MRPL4, MRPL2, MRPL53, MRPL38, PTCD3, MRPL39, MRPL32, MRPL33, MRPL37, MRPL36, MRPL41, MRPS34, MRPS33, GFM1, MRPS35, TSFM, MRPS36, MRPS31, MRPL42, GTPBP2, MRPL11, ZNF598, TUFM, MRPL23, EEF1A1, MRPS11, EEF1A2, MRPS12, MRPS22, MRPS15, MRPS30, NEMF, DIO2, LTN1, EEF2K, EEF2, GTPBP1, SECISBP2L, RACK1, MRPL35, MRPL34, OXA1L, SEPSECS, EEFSEC, MRPS18B, SECISBP2, TRNAU1…
glutathione derivative metabolic process	22	-2.0965	Downregulated	Cumulus cells (GSE10946) obese	ESD, MGST2, GSTM1, GSTK1, GSTA3, GSTP1, GSTZ1, AKR1A1, GSTO1, GSTM5, GSTM4, GSTA4, GSTA1, GSTA2, GSTT2B, HPGDS, GSTT1, GSTO2, MGST3, GSTM3, GSTM2, MGST1
glutathione derivative biosynthetic process	22	-2.0765	Downregulated	Cumulus cells (GSE10946) obese	ESD, MGST2, GSTM1, GSTK1, GSTA3, GSTP1, GSTZ1, AKR1A1, GSTO1, GSTM5, GSTM4, GSTA4, GSTA1, GSTA2, GSTT2B, HPGDS, GSTT1, GSTO2, MGST3, GSTM3, GSTM2, MGST1
rRNA modification in the nucleus and cytosol	60	-2.0528	Downregulated	Cumulus cells (GSE10946) obese	RRP36, IMP3, RRP7A, DHX37, WDR75, EMG1, DDX49, SNU13, KRR1, RPS7, FBL, RRP9, NAT10, NOP10, RPS14, NOP56, GAR1, NOP2, NOP58, RPS6, TRMT112, BMS1, DCAF13, NHP2, UTP4, WDR46, NOC4L, MPHOSPH10, NOL6, FCF1, UTP6, UTP3, UTP20, UTP11, BUD23, HEATR1, RPS9, TBL3, TSR3, DIMT1, RCL1, WDR3, PNO1, WDR43, WDR36, UTP25, PWP2, PDCD11, IMP4, DKC1, DDX47, RPS2, DDX52, THUMPD1, NOP14, UTP18, UTP15, UTP14A, UTP14C, …
Eukaryotic Translation Termination	94	-2.0331	Downregulated	Cumulus cells (GSE10946) obese	RPLP0, RPL30, RPL26, RPL24, RPL27, RPS24, RPS23, RPS7, RPL28, RPL22, RPL18A, GSPT1, RPS12, RPL29, RPL23A, RPS8, RPS14, RPL37A, RPL34, RPL21, RPS15A, RPL35, RPL27A, RPS4Y1, RPS27, RPS27L, RPS26, RPS25, RPL10L, RPS3, RPL38, GSPT2, RPL37, RPL36, RPL31, RPL32, RPS6, TRMT112, RPS29, RPS28, APEH, RPL10A, RPS21, RPS11, RPL7A, RPS13, RPL3, RPL19, RPL15, RPL14, RPL13, RPLP2, RPL22L1, UBA52, RPL26L1, RPLP1…
rRNA processing	168	-2.021	Downregulated	Cumulus cells (GSE10946) obese	NOL12, SBDS, MRPL1, XRN2, NOL8, BTRC, NOLC1, RRP36, NVL, RRP7A, DDX49, NOP10, BOP1, NOP2, FDXACB1, RRP1, RIOK1, RPS6, RIOK2, BMS1, NSUN3, NSUN5, TEX10, RPSA, UTP4, ERI3, NOL9, NOC4L, FTSJ3, MPHOSPH10, NOL6, METTL16, UTP6, C1D, UTP20, UTP3, UTP11, PES1, BUD23, MRPS11, HEATR1, TSR1, BYSL, TBL3, TSR3, LAS1L, RPL7, MRTO4, RCL1, WDR3, WDR43, WDR36, KRI1, FBLL1, IMP4, TFB2M, WDR74, MDN1, RPL7L1, RRS1, …
NADH dehydrogenase complex assembly	64	-1.9887	Downregulated	Skeletal muscle (GSE6798) obese	NDUFAF2, DMAC1, NDUFA13, NDUFA7, NDUFB2, NDUFB1, NDUFA2, NDUFA9, NDUFA8, NDUFB5, NDUFB3, FOXRED1, NDUFB8, NDUFB6, NDUFC1, NDUFC2, NDUFS6, NDUFS4, NDUFS3, NDUFS7, NDUFS1, NDUFS8, NDUFV2, NDUFV1, NDUFA5, NDUFB7, NDUFAF8, NDUFAF4, NUBPL, NDUFA3, NDUFB9, NDUFAB1, MT-ND5, MT-ND6, MT-ND1, NDUFB4, NDUFV3, MT-ND2, MT-ND3, NDUFB10, TMEM126B, NDUFA12, NDUFA10, MT-ND4, NDUFA11, ACAD9, NDUFB11, NDUFA6, TIMMD…
Chromosome Maintenance	109	-1.9775	Downregulated	Cumulus cells (GSE10946) obese	H2AFB1, WRAP53, NPM1, HIST1H2BJ, HIST1H2BI, HIST1H2BL, HIST1H2BN, HIST1H2BM, HIST1H2BO, HIST2H2AA4, HIST2H2AA3, CENPW, MIS18BP1, POLE3, HJURP, RUVBL1, MIS18A, BHLHE40 /// CENPX, RSF1, OIP5, CENPL, CENPP, RBBP4, CENPQ, CENPK, CENPI, CENPH, CENPT, H2AFJ, CENPC, CENPO, FEN1, ITGB3BP, POLA1, POLE, HIST1H2BK, H2AFV, PRIM2, DNA2, TERF1, TERT, CENPM, POLA2, HIST1H4C, CENPU, POLD3, POLD1, KNL1, RPA3, POL…
Cooperation of Prefoldin and TriC CCT in actin and tubulin folding	31	-1.9771	Downregulated	Cumulus cells (GSE10946) obese	TUBA4B, CCT8, PFDN4, TUBA1B, TUBB2A, PFDN1, PFDN6, CCT6B, TUBA8, TUBAL3, TUBA3E, CCT4, PFDN5, TUBA1C, TCP1, TUBA4A, TUBA1A, CCT6A, CCT5, VBP1, CCT7, TUBB4B, TUBB4A, ACTB, PFDN2, TUBB1, TUBB2B, CCT2, TUBB3, CCT3, TUBB6

## Sheet: Top 20 pathways for all tissues
Supplementary Table S7 - Top 20 Upregulated and Downregulated pathway gene sets each from lean PCOS, obese PCOS and all tissues of GPL570
c) All tissue types (GPL570)
Pathway gene sets	GeneSize	NES	Regulation	Source	Genes
i) Upregulated
RNA Polymerase I Promoter Opening	63	2.6778	Upregulated	Cumulus cell (GSE10946) lean	HIST1H3B, HIST2H3C, HIST2H3D, HIST2H3A, HIST1H3J, H2AFB1, HIST1H2BJ, HIST1H2BI, HIST1H2BL, HIST1H2BN, HIST1H2BM, HIST1H2BO, HIST2H2AA4, HIST2H2AA3, H2AFZ, MBD2, H2AFJ, HIST2H2BE, HIST1H2BA, MAPK3, HIST1H2BK, H2AFV, HIST1H2BB, H2AFX, UBTF, HIST1H2BF, HIST1H4J, HIST1H2BE, HIST1H4D, HIST1H2BH, HIST1H4I, HIST1H2BG, HIST1H4F, HIST1H4E, HIST1H2AJ, HIST1H4A, HIST1H4B, HIST1H2BC, HIST2H4B, HIST1H2BD, HIS…
DNA methylation	65	2.6615	Upregulated	Cumulus cell (GSE10946) lean	HIST1H3B, HIST2H3C, HIST2H3D, HIST2H3A, HIST1H3J, H2AFB1, HIST1H2BJ, HIST1H2BI, HIST1H2BL, HIST1H2BN, HIST1H2BM, HIST1H2BO, HIST2H2AA4, HIST2H2AA3, H2AFZ, H2AFJ, HIST2H2BE, HIST1H2BA, DNMT3B, UHRF1, DNMT3L, HIST1H2BK, H2AFV, DNMT3A, HIST1H2BB, H2AFX, DNMT1, HIST1H2BF, HIST1H4J, HIST1H2BE, HIST1H4D, HIST1H2BH, HIST1H4I, HIST1H2BG, HIST1H4F, HIST1H4E, HIST1H2AJ, HIST1H4A, HIST1H4B, HIST1H2BC, HIST2…
antimicrobial humoral response	110	2.6065	Upregulated	Cumulus cell (GSE10946) lean	CXCL13, MUC7, HIST1H2BJ, HIST1H2BI, PLA2G1B, DEFB118, RARRES2, KRT6A, CST9, MMP7, F2, HTN3, HTN1, JCHAIN, CXCL10, CXCL11, LTF, SEMG1, CLU, FGB, HIST1H2BK, FGA, HMGN2, CCL13, SLC11A1, CTSG, REG1A, CXCL9, CXCL6, AZU1, CXCL3, PI3, CXCL2, EPPIN-WFDC6, CXCL1, CXCL5, ROMO1, DEFB126, DEFB127, PLA2G6, EPPIN, RNASE7, LCN2, CXCL8, S100A12, RPL30, BPIFB1, SEMG2, PGLYRP2, PGLYRP4, BPIFA2, FAM3A, BPIFA1, RNAS…
antimicrobial humoral immune response mediated by antimicrobial peptide	68	2.5978	Upregulated	Cumulus cell (GSE10946) lean	CXCL13, CXCL8, MUC7, S100A12, RPL30, HIST1H2BJ, HIST1H2BI, PGLYRP4, PLA2G1B, FAM3A, BPIFA1, RNASE6, PGLYRP3, RNASE3, DEFB118, REG1B, REG3A, REG3G, DEFB1, KRT6A, MMP7, ELANE, F2, GALP, CXCL10, KLK3, S100A7, HIST2H2BE, CXCL11, S100A9, DEFB4B, GAPDH, DEFB4A, LTF, PPBP, HRG, SEMG1, RPS19, HIST1H2BK, HMGN2, CCL13, PF4V1, RPL39, REG1A, CXCL9, CXCL6, CXCL3, CXCL2, HIST1H2BF, HIST1H2BE, HIST1H2BG, CXCL1,…
Condensation of Prophase Chromosomes	73	2.5239	Upregulated	Cumulus cell (GSE10946) lean	SMC2, HIST1H3B, HIST2H3C, HIST2H3D, HIST2H3A, HIST1H3J, H2AFB1, HIST1H2BJ, HIST1H2BI, HIST1H2BL, HIST1H2BN, HIST1H2BM, HIST1H2BO, HIST2H2AA4, HIST2H2AA3, RB1, NCAPD3, MCPH1, NCAPG2, H2AFZ, NCAPH2, H2AFJ, SET, HIST2H2BE, PLK1, HIST1H2BA, CCNB1, HIST1H2BK, H2AFV, HIST1H2BB, H2AFX, HIST1H2BF, HIST3H3, HIST1H4J, HIST1H2BE, HIST1H4D, HIST1H2BH, HIST1H4I, HIST1H2BG, HIST1H4F, HIST1H4E, HIST1H2AJ, HIST1…
Senescence-Associated Secretory Phenotype (SASP)	110	2.5167	Upregulated	Cumulus cell (GSE10946) lean	HIST1H3B, ANAPC1, HIST2H3D, HIST2H3A, HIST1H3J, H2AFB1, HIST1H2BJ, HIST1H2BI, HIST1H2BL, CDC16, HIST1H2BN, HIST1H2BM, HIST1H2BO, ANAPC10, HIST2H2AA4, HIST2H2AA3, FZR1, CDKN1B, ANAPC7, CDC23, RPS6KA2, RPS6KA3, IL6, CCNA2, UBE2D1, CDKN2A, CDKN2C, UBA52, H2AFJ, RPS27A, CDKN2D, CDKN1A, IL1A, HIST1H2BK, H2AFV, FOS, RELA, JUN, UBB, CDK2, CDKN2B, HIST1H4C, CEBPB, CDC26, ANAPC11, ANAPC15, ANAPC16, CXCL8,…
Packaging Of Telomere Ends	52	2.5011	Upregulated	Cumulus cell (GSE10946) lean	H2AFB1, HIST1H2BJ, HIST1H2BI, HIST1H2BL, HIST1H2BN, HIST1H2BM, HIST1H2BO, HIST2H2AA4, HIST2H2AA3, H2AFZ, H2AFJ, HIST2H2BE, HIST1H2BA, HIST1H2BK, H2AFV, TERF1, HIST1H2BB, H2AFX, TERF2IP, HIST1H2BF, ACD, HIST3H3, HIST1H4J, HIST1H2BE, POT1, HIST1H4D, HIST1H2BH, HIST1H4I, HIST1H2BG, HIST1H4F, HIST1H4E, HIST1H2AJ, HIST1H4A, TERF2, HIST1H4B, TINF2, HIST1H2BC, HIST2H4B, HIST1H2BD, HIST2H4A, HIST1H4H, HI…
Activated PKN1 stimulates transcription of AR (androgen receptor) regulated genes KLK2 and KLK3	67	2.4982	Upregulated	Cumulus cell (GSE10946) lean	HIST1H3B, HIST2H3C, HIST2H3D, HIST2H3A, HIST1H3J, H2AFB1, HIST1H2BJ, HIST1H2BI, HIST1H2BL, HIST1H2BN, HIST1H2BM, HIST1H2BO, HIST2H2AA4, HIST2H2AA3, AR, NCOA2, H2AFZ, KDM1A, H2AFJ, KDM4C, KLK2, KLK3, HIST2H2BE, HIST1H2BA, HIST1H2BK, H2AFV, HIST1H2BB, H2AFX, PKN1, HIST1H2BF, HIST1H4J, HIST1H2BE, HIST1H4D, HIST1H2BH, HIST1H4I, HIST1H2BG, HIST1H4F, HIST1H4E, HIST1H2AJ, HIST1H4A, HIST1H4B, HIST1H2BC, …
SIRT1 negatively regulates rRNA expression	68	2.4864	Upregulated	Cumulus cell (GSE10946) lean	HIST1H3B, HIST2H3C, HIST2H3D, HIST2H3A, HIST1H3J, H2AFB1, HIST1H2BJ, HIST1H2BI, HIST1H2BL, HIST1H2BN, HIST1H2BM, HIST1H2BO, HIST2H2AA4, HIST2H2AA3, H2AFZ, TAF1C, H2AFJ, HIST2H2BE, HIST1H2BA, HIST1H2BK, H2AFV, SIRT1, TBP, HIST1H2BB, H2AFX, SUV39H1, HIST1H2BF, HIST1H4J, HIST1H2BE, HIST1H4D, HIST1H2BH, HIST1H4I, HIST1H2BG, HIST1H4F, HIST1H4E, HIST1H2AJ, HIST1H4A, HIST1H4B, HIST1H2BC, HIST2H4B, HIST1…
PRC2 methylates histones and DNA	73	2.4668	Upregulated	Cumulus cell (GSE10946) lean	HIST1H3B, HIST2H3C, HIST2H3D, HIST2H3A, HIST1H3J, H2AFB1, HIST1H2BJ, HIST1H2BI, HIST1H2BL, HIST1H2BN, HIST1H2BM, HIST1H2BO, HIST2H2AA4, HIST2H2AA3, RBBP4, H2AFZ, H2AFJ, HIST2H2BE, RBBP7, HIST1H2BA, AEBP2, DNMT3B, HIST1H2BK, H2AFV, PHF19, JARID2, DNMT3A, PHF1, MTF2, HIST1H2BB, H2AFX, DNMT1, EZH2, HIST1H2BF, HIST1H4J, HIST1H2BE, HIST1H4D, HIST1H2BH, HIST1H4I, HIST1H2BG, HIST1H4F, HIST1H4E, HIST1H2A…
myeloid leukocyte migration	101	2.3969	Upregulated	Cumulus cell (GSE10946) lean	EDN2, CXCL13, CCR7, CCL21, TGFB2, XCL1, XCL2, CXADR, CD177, PIK3CD, PLA2G1B, CCL25, EDNRB, EDN1, IL37, PIK3CG, ADGRE2, SYK, IL1B, CCL11, IL6, CALCA, CCL1, CX3CL1, CCL4L2, CXCL10, IRAK4, CXCL11, ITGB2, PDGFB, FLT1, CCL17, CCL13, CCL18, UMOD, CCL22, CCL20, CXCL9, CXCL6, AZU1, CXCL3, CXCL2, CCL24, NCKAP1L, FCER1G, CXCL1, CXCL5, IL6R, ANXA1, CXCL8, CXCR2, S100A12, IL1F10, IL1RN, JAML, CXCR1, PRTN3, T…
Amyloid fiber formation	109	2.3905	Upregulated	Cumulus cell (GSE10946) lean	HIST1H3B, HIST2H3D, HIST2H3A, HIST1H3J, H2AFB1, HIST1H2BJ, HIST1H2BI, HIST1H2BL, HIST1H2BN, HIST1H2BM, HIST1H2BO, HIST2H2AA4, HIST2H2AA3, CALCA, CST3, ITM2B, CALB1, TGFBI, ODAM, SORL1, APCS, TSPAN33, APOA1, GGA1, TSPAN15, NAT8, UBA52, RPS27A, HSPG2, USP9X, LTF, TTR, SEMG1, HIST1H2BK, FGA, APOA4, UBE2L6, UBB, HIST1H4C, APP, B2M, HIST2H3C, SNCAIP, NPPA, TSPAN5, BACE1, GSN, ADAM10, UBC, H2AFZ, LYZ, …
mononuclear cell migration	47	2.349	Upregulated	Cumulus cell (GSE10946) lean	TNFSF11, CCL21, S100A12, XCL1, PDGFB, XCL2, RPS19, CCL25, FLT1, JAML, CCL17, CCL13, FOLR2, CD47, CCL18, CCL3L1, CCL22, CCL20, TNFRSF11A, CCL24, CCL11, CALCA, IL6, DEFB104B, DEFB104A, CCL1, SIRPA, CX3CL1, CCL4L2, CCL2, CCL7, CCL26, CCL5, CCL15-CCL14, CCL4, CCL16, CCL23, IL6R, CCL3L3, CCL14, ANXA1, CCL15, CCL8, LGALS3, CCL3, CCL19, PTPRO
granulocyte chemotaxis	77	2.3125	Upregulated	Cumulus cell (GSE10946) lean	EDN2, CXCL13, CXCL8, CXCR2, CCL21, TGFB2, S100A12, XCL1, XCL2, IL1F10, CXADR, IL1RN, PLA2G1B, CCL25, PIK3CD, JAML, EDN1, IL37, PIK3CG, CXCR1, ADGRE2, SYK, IL1B, CCL11, S100A8, CCL1, CX3CL1, CCL4L2, CCL2, EDN3, SCG2, CXCL10, CXCL11, S100A9, PPBP, ITGB2, IL36B, IL36A, IL36G, PDE4B, CCL17, CCL13, CCL18, PF4V1, CCL3L1, CCL22, CCL20, CXCL9, CXCL6, GBF1, CXCL3, CXCL2, CCL24, NCKAP1L, FCER1G, CXCL1, CXC…
monocyte chemotaxis	44	2.3087	Upregulated	Cumulus cell (GSE10946) lean	TNFSF11, CCL21, S100A12, XCL1, PDGFB, XCL2, RPS19, CCL25, FLT1, CCL17, CCL13, FOLR2, CCL18, CCL3L1, CCL22, CCL20, TNFRSF11A, CCL24, CCL11, CALCA, IL6, DEFB104B, DEFB104A, CCL1, CX3CL1, CCL4L2, CCL2, CCL7, CCL26, CCL5, CCL15-CCL14, CCL4, CCL16, CCL23, IL6R, CCL3L3, CCL14, ANXA1, CCL15, CCL8, LGALS3, CCL3, CCL19, PTPRO
HALLMARK_INFLAMMATORY_RESPONSE	200	2.2814	Upregulated	Cumulus cell (GSE10946) lean	IL10, IL15, RNF144B, IL18R1, IL12B, CD48, IL18, IL4R, RGS16, MET, EMP3, PTPRE, ADM, SELL, CDKN1A, IL1A, HRH1, PTGER2, SRI, SCARF1, PTAFR, NDP, IFNGR2, P2RX4, BEST1, NPFFR2, SLC7A1, MARCO, PROK2, NMUR1, SLC11A2, FFAR2, CALCRL, CXCR6, SLC1A2, PCDH7, ADGRE1, P2RY2, SLC4A4, GABBR1, TACR1, SLC7A2, P2RX7, SGMS2, RELA, ROS1, C5AR1, SLC28A2, AHR, CYBB, SLC31A1, SLC31A2, SLAMF1, MSR1, GPR132, IL15RA, PDPN…
Interleukin-10 signaling	46	2.274	Upregulated	Cumulus cell (GSE10946) lean	IL10, CXCL8, IL1A, CCR5, LIF, CSF3, IL1RN, PTAFR, CD86, CCL3L1, CSF1, FPR1, CCR2, CCL22, CCL20, CD80, IL1B, CXCL2, IL12B, PTGS2, IL6, IL12A, CXCL1, CSF2, IL18, CCL2, CCL5, FCER2, CCL4, IL10RA, IL10RB, STAT3, TYK2, TNF, CCL3L3, TIMP1, IL1R2, CXCL10, TNFRSF1B, TNFRSF1A, JAK1, CCR1, CCL3, ICAM1, IL1R1, CCL19
granulocyte migration	81	2.2642	Upregulated	Cumulus cell (GSE10946) lean	EDN2, CXCL13, CXCL8, CXCR2, CCL21, TGFB2, S100A12, XCL1, XCL2, IL1F10, CXADR, IL1RN, CD177, PLA2G1B, CCL25, PIK3CD, JAML, EDN1, IL37, PIK3CG, CXCR1, ADGRE2, PRTN3, SYK, IL1B, CCL11, S100A8, CCL1, CX3CL1, CCL4L2, CCL2, EDN3, SCG2, CXCL10, IRAK4, CXCL11, S100A9, PPBP, ITGB2, IL36B, IL36A, IL36G, PDE4B, CCL17, CCL13, CCL18, PF4V1, UMOD, CCL3L1, CCL22, CCL20, CXCL9, CXCL6, GBF1, CXCL3, CXCL2, CCL24, …
antibacterial humoral response	39	2.2505	Upregulated	Cumulus cell (GSE10946) lean	SEMG1, HIST1H2BJ, SEMG2, HIST1H2BI, FGB, HIST1H2BK, FGA, PLA2G1B, BPIFA1, RNASE6, RNASE3, RNASE2, SLPI, SFTPD, RPL39, CTSG, HLA-E, DEFB1, HIST1H2BF, HIST1H2BE, HIST1H2BG, HIST1H2BC, MMP7, DEFA5, DEFA6, ELANE, DEFA3, PLA2G6, DEFA4, DMBT1, H2BFS, JCHAIN, DEFA1B, KLK3, DEFA1, HIST2H2BE, IGHA1, RNASE7, LTF
neutrophil chemotaxis	74	2.2485	Upregulated	Cumulus cell (GSE10946) lean	EDN2, CXCL13, CXCL8, CXCR2, CCL21, TGFB2, S100A12, XCL1, XCL2, IL1F10, CXADR, IL1RN, PLA2G1B, CCL25, PIK3CD, JAML, EDN1, IL37, PIK3CG, CXCR1, SYK, IL1B, CCL11, S100A8, CCL1, CX3CL1, CCL4L2, CCL2, EDN3, CXCL10, CXCL11, S100A9, PPBP, ITGB2, IL36B, IL36A, IL36G, PDE4B, CCL17, CCL13, CCL18, PF4V1, CCL3L1, CCL22, CCL20, CXCL9, CXCL6, GBF1, CXCL3, CXCL2, CCL24, NCKAP1L, FCER1G, CXCL1, CXCL5, CKLF, CCL7…
Mitochondrial translation elongation	87	2.4373	Upregulated	Subcutaneous adipose tissue (GSE98421) lean	MRPL50, MRPS5, MRPL52, MRPL1, MRPL51, MRPL4, MRPL2, MRPL53, MRPL38, PTCD3, MRPS18B, MRPL39, MRPL32, MRPL33, MRPL37, MRPL36, MRPL41, MRPS34, MRPS33, GFM1, MRPS35, TSFM, MRPS36, MRPS31, MRPL42, MRPL11, AURKAIP1, MRPL9, TUFM, MRPL23, MRPS11, MRPS12, MRPL15, MRPS22, MRPS15, MRPS30, MRPS24, MRPL3, DAP3, MRPL14, MRPL12, MRPS25, GADD45GIP1, MRPS28, MRPS23, MRPL13, MRPS27, MRPS26, MRPL10, MRPL18, MRPS10,…
mitochondrial translational elongation	88	2.4252	Upregulated	Subcutaneous adipose tissue (GSE98421) lean	MRPL50, MRPS5, MRPL52, MRPL1, MRPL51, MRPL4, MRPL2, MRPL53, MRPL38, MRPS18B, PTCD3, MRPL39, MRPL32, MRPL33, MRPL37, MRPL36, MRPL41, MRPS34, MRPS33, GFM1, MRPS35, TSFM, MRPS36, MRPS31, MRPL42, MRPL11, AURKAIP1, MRPL9, TUFM, MRPL23, MRPS11, MRPS12, MRPL15, MRPS22, MRPS15, MRPS30, MRPS24, MRPL3, DAP3, MRPL14, MRPL12, MRPS25, GADD45GIP1, MRPS28, GFM2, MRPS23, MRPL13, MRPS27, MRPS26, MRPL10, MRPL18, M…
mitochondrial translation	111	2.4067	Upregulated	Subcutaneous adipose tissue (GSE98421) lean	MRPL50, MRPS5, MRPL52, MRPL1, MRPL51, MRPL4, MRPL2, MRPL53, MRPL38, PTCD3, MRPL39, MRPL32, MRPL33, MRPL37, MRPL36, MRPL41, MRPS34, MRPS33, GFM1, MRPS35, TSFM, MRPS36, MRPS31, MRPL42, MTIF3, HARS, NDUFA7, GARS, MRPL11, GATC, GATB, TUFM, MRPL23, NOA1, MRPS11, MRPS12, MRPS22, MRPS15, MRPS30, MTERF3, MTRF1, MRPL35, MRPL34, OXA1L, EARS2, MRPS18B, RARS2, IARS2, TARS2, MTIF2, AURKAIP1, DARS2, MRPL9, LAR…
Mitochondrial translation initiation	87	2.4053	Upregulated	Subcutaneous adipose tissue (GSE98421) lean	MRPL50, MRPS5, MRPL52, MRPL1, MRPL51, MRPL4, MRPL2, MRPL53, MRPL38, PTCD3, MRPS18B, MRPL39, MRPL32, MRPL33, MRPL37, MRPL36, MRPL41, MRPS34, MRPS33, MRPS35, MRPS36, MTFMT, MRPS31, MRPL42, MTIF3, MRPL11, MTIF2, AURKAIP1, MRPL9, MRPL23, MRPS11, MRPS12, MRPL15, MRPS22, MRPS15, MRPS30, MRPS24, MRPL3, DAP3, MRPL14, MRPL12, MRPS25, GADD45GIP1, MRPS28, MRPS23, MRPL13, MRPS27, MRPS26, MRPL10, MRPL18, MRPS…
Mitochondrial translation termination	87	2.394	Upregulated	Subcutaneous adipose tissue (GSE98421) lean	MRPL50, MRPS5, MRPL52, MRPL1, MRPL51, MRPL4, MRPL2, MRPL53, MRPL38, PTCD3, MRPS18B, MRPL39, MRPL32, MRPL33, MRPL37, MRPL36, MRPL41, MRPS34, MRPS33, MRPS35, MRPS36, MRPS31, MRPL42, MRPL11, AURKAIP1, MRPL9, MRPL23, MRPS11, MRPS12, MRPL15, MRPS22, MRPS15, MRPS30, MRPS24, MRPL3, MTRF1L, DAP3, MRPL14, MRPL12, MRPS25, GADD45GIP1, MRPS28, GFM2, MRPS23, MRPL13, MRPS27, MRPS26, MRPL10, MRPL18, MRPS10, MRP…
Mitochondrial translation	93	2.3897	Upregulated	Subcutaneous adipose tissue (GSE98421) lean	MRPL50, MRPS5, MRPL52, MRPL1, MRPL51, MRPL4, MRPL2, MRPL53, MRPL38, PTCD3, MRPS18B, MRPL39, MRPL32, MRPL33, MRPL37, MRPL36, MRPL41, MRPS34, MRPS33, GFM1, MRPS35, TSFM, MRPS36, MTFMT, MRPS31, MRPL42, MTIF3, MRPL11, MTIF2, AURKAIP1, MRPL9, TUFM, MRPL23, MRPS11, MRPS12, MRPL15, MRPS22, MRPS15, MRPS30, MRPS24, MRPL3, MTRF1L, DAP3, MRPL14, MRPL12, MRPS25, GADD45GIP1, MRPS28, GFM2, MRPS23, MRPL13, MRPS…
mitochondrial translational termination	88	2.3847	Upregulated	Subcutaneous adipose tissue (GSE98421) lean	MRPL50, MRPS5, MRPL52, MRPL1, MRPL51, MRPL4, MRPL2, MRPL53, MRPL38, MRPS18B, PTCD3, MRPL39, MRPL32, MRPL33, MRPL37, MRPL36, MRPL41, MRPS34, MRPS33, MRPS35, MRPS36, MRPS31, MRPL42, MRPL11, AURKAIP1, MRPL9, MRPL23, MRPS11, MRPS12, MRPL15, MRPS22, MRPS15, MRPS30, MRPS24, MRPL3, MTRF1L, DAP3, MRPL14, MRPL12, MRPS25, GADD45GIP1, MRPS28, GFM2, MRPS23, MRPL13, MRPS27, MTRF1, MRPS26, MRPL10, MRPL18, MRPS…
translational termination	93	2.3526	Upregulated	Subcutaneous adipose tissue (GSE98421) lean	MRPL50, MRPS5, MRPL52, MRPL1, MRPL51, MRPL4, MRPL2, MRPL53, MRPL38, MRPS18B, PTCD3, MRPL39, MRPL32, MRPL33, MRPL37, MRPL36, MRPL41, MRPS34, MRPS33, MRPS35, MRPS36, MRPS31, MRPL42, GSPT1, MRPL11, GSPT2, AURKAIP1, APEH, MRPL9, MRPL23, MRPS11, MRPS12, MRPL15, ETF1, MRPS22, MRPS15, MRPS30, MRPS24, MRPL3, ABCE1, MTRF1L, DAP3, MRPL14, MRPL12, MRPS25, GADD45GIP1, MRPS28, GFM2, MRPS23, MRPL13, MRPS27, MT…
mitochondrial gene expression	134	2.3485	Upregulated	Subcutaneous adipose tissue (GSE98421) lean	MRPL50, MRPS5, MRPL52, TRMT5, MRPL1, MRPL51, MRPL4, MRPL2, MRPL53, MRPL38, PTCD3, MRPL39, MRPL32, MRPL33, MRPL37, MRPL36, MRPL41, MRPS34, MRPS33, GFM1, MRPS35, TSFM, MRPS36, MRPS31, MRPL42, MTIF3, HARS, NDUFA7, GARS, PUS1, MRPL11, MTO1, GATC, GATB, SUPV3L1, TUFM, MRPL23, NOA1, MRPS11, MRPS12, TBRG4, MRPS22, MRPS15, MRPS30, MTERF1, TWNK, TFB2M, MTERF3, MTRF1, TEFM, MTERF2, MRPL35, MRPL34, FASTKD5,…
translational elongation	107	2.3229	Upregulated	Subcutaneous adipose tissue (GSE98421) lean	MRPL50, MRPS5, MRPL52, MRPL1, MRPL51, MRPL4, MRPL2, MRPL53, MRPL38, PTCD3, MRPL39, MRPL32, MRPL33, MRPL37, MRPL36, MRPL41, MRPS34, MRPS33, GFM1, MRPS35, TSFM, MRPS36, MRPS31, MRPL42, GTPBP2, MRPL11, ZNF598, TUFM, MRPL23, EEF1A1, MRPS11, EEF1A2, MRPS12, MRPS22, MRPS15, MRPS30, NEMF, DIO2, LTN1, EEF2K, EEF2, GTPBP1, SECISBP2L, RACK1, MRPL35, MRPL34, OXA1L, SEPSECS, EEFSEC, MRPS18B, SECISBP2, TRNAU1…
high-density lipoprotein particle remodeling	17	2.1755	Upregulated	Subcutaneous adipose tissue (GSE98421) lean	CETP, ALB, ABCA5, SCARB1, LIPG, ABCG1, PLTP, APOA2, APOA1, APOA4, APOC1, APOE, LCAT, APOM, APOC3, APOC2, LIPC
mitochondrial respiratory chain complex assembly	94	2.0985	Upregulated	Subcutaneous adipose tissue (GSE98421) lean	COA3, TTC19, NDUFAF2, UQCC1, DMAC1, NDUFA13, SDHAF1, UQCC2, PET117, NDUFA7, NDUFB2, PET100, NDUFB1, NDUFA2, NDUFA9, NDUFA8, NDUFB5, NDUFB3, FOXRED1, NDUFB8, NDUFB6, NDUFC1, NDUFC2, SDHAF2, UQCRB, NDUFS6, NDUFS4, NDUFS3, NDUFS7, NDUFS1, SLC25A33, NDUFS8, NDUFV2, NDUFV1, NDUFA5, AARS2, SAMM50, NDUFB7, FASTKD3, NDUFAF8, UQCC3, NDUFAF4, NUBPL, NDUFA3, NDUFB9, NDUFAB1, UQCR10, MT-ND5, MT-ND6, SDHAF4, …
intraciliary transport	48	2.0878	Upregulated	Subcutaneous adipose tissue (GSE98421) lean	KIF3B, WDR60, PCM1, TTC21B, IFT140, KIFAP3, DYNC2H1, TRAF3IP1, LCA5L, TNPO1, HSPB11, TTC26, TTC30B, TTC30A, SSX2IP, WDR35, TRIP11, DYNLRB2, IFT80, WDR34, DYNLRB1, KIF17, TTC21A, DYNC2LI1, RABL2B, IFT22, DYNLL1, IFT20, IFT122, ICK, IFT27, IFT88, IFT172, IFT52, KIF3A, IFT43, IFT46, WDR19, IFT57, IFT74, CEP131, CLUAP1, IFT81, RPGR, MAK, DYNLL2, LCA5, KIF3C
quinone metabolic process	27	2.072	Upregulated	Subcutaneous adipose tissue (GSE98421) lean	CYP4F11, UBIAD1, FDXR, COQ8B, AKR1C4, AKR1C1, CRYZL1, AKR1C3, NDUFA9, AKR1C2, COQ2, COQ8A, COQ6, PDSS2, COQ7, PDSS1, ADH4, AKR1B1, COQ3, COQ5, AKR7A2, COQ9, CBR4, COQ10B, COQ10A, CYP4F2, AKR1B10
N-acetylneuraminate metabolic process	10	2.0319	Upregulated	Subcutaneous adipose tissue (GSE98421) lean	NAGK, GNPDA2, AMDHD2, ST6GAL1, NPL, RENBP, ST3GAL1, GNE, GNPDA1, NANP
plasma lipoprotein particle remodeling	28	2.0284	Upregulated	Subcutaneous adipose tissue (GSE98421) lean	ALB, APOB, ABCA5, PLA2G2E, PLA2G5, PLTP, APOA4, APOC1, APOC3, APOC2, PLA2G7, PLA2G2A, MPO, LPA, CETP, LPL, SCARB1, LIPG, ABCG1, AGTR1, APOA2, AGT, APOA1, APOE, LCAT, APOM, LIPC, APOA5
protein-lipid complex remodeling	28	2.0009	Upregulated	Subcutaneous adipose tissue (GSE98421) lean	ALB, APOB, ABCA5, PLA2G2E, PLA2G5, PLTP, APOA4, APOC1, APOC3, APOC2, PLA2G7, PLA2G2A, MPO, LPA, CETP, LPL, SCARB1, LIPG, ABCG1, AGTR1, APOA2, AGT, APOA1, APOE, LCAT, APOM, LIPC, APOA5
pre-mRNA splicing	179	2.0007	Upregulated	Subcutaneous adipose tissue (GSE98421) lean	PRPF38A, SNRNP70, TFIP11, DHX16, HNRNPA1, YBX1, HNRNPA0, HNRNPK, DDX5, RBM17, SMNDC1, SNRPN, EFTUD2, SRSF9, SNRPC, FIP1L1, CDC40, CPSF1, SNRPE, POLR2B, CD2BP2, SNRPF, HNRNPH1, CPSF2, SLU7, BCAS2, CPSF3, SYMPK, CPSF4, RBM22, SRSF4, SRSF5, SUGP1, CASC3, U2AF1L4, SRSF11, MAGOHB, PCBP2, RBM8A, DHX38, SRRM2, U2AF2, CPSF7, PCF11, CSTF2T, MAGOH, PABPN1, PPIH, SRRM1, CDC5L, BUD31, PRPF3, PPWD1, POLR2A, P…
vesicle-mediated transport between endosomal compartments	22	1.9942	Upregulated	Subcutaneous adipose tissue (GSE98421) lean	WDR81, SNX16, SNF8, WDR91, ANKRD27, KIF16B, HOOK2, HOOK1, RAB5A, PTPN23, HOOK3, EMP2, STX8, FAM160A2, EEA1, AKTIP, LMTK2, BECN1, RILP, RAB7A, PIK3C3, MYO1D
mRNA Splicing	187	1.9919	Upregulated	Subcutaneous adipose tissue (GSE98421) lean	PRPF38A, SNRNP70, TFIP11, DHX16, HNRNPA1, YBX1, HNRNPA0, HNRNPK, SNRNP35, DDX5, RBM17, SMNDC1, SNRPN, EFTUD2, SRSF9, SNRPC, FIP1L1, CDC40, CPSF1, SNRPE, POLR2B, CD2BP2, SNRPF, HNRNPH1, CPSF2, SLU7, BCAS2, CPSF3, SYMPK, CPSF4, RBM22, SRSF4, SRSF5, SUGP1, CASC3, U2AF1L4, SRSF11, MAGOHB, PCBP2, RBM8A, DHX38, SRRM2, U2AF2, CPSF7, PCF11, CSTF2T, MAGOH, PABPN1, PPIH, SRRM1, PDCD7, CDC5L, BUD31, PRPF3, …
peptide catabolic process	23	2.2615	Upregulated	Cumulus cells (GSE10946) obese	XPNPEP1, GGT5, ANPEP, ERAP2, CPQ, GGT2, CHAC1, ADAMTS13, CTSH, GGT1, ERAP1, ENPEP, ECE1, LNPEP, LVRN, ACE, CHAC2, TPP1, TRHDE, NPEPPS, LTA4H, GGT7, IDE
regulation of androgen receptor signaling pathway	28	2.2105	Upregulated	Cumulus cells (GSE10946) obese	HDAC6, PRMT2, FOXP1, ARRB2, HDAC1, NODAL, SIRT1, BUD31, TCF21, KDM5D, NCOR1, TAF1, ZBTB7A, TRIM68, DDX5, SFRP1, DAB2, SMARCA4, RNF6, EP300, PIAS2, FOXH1, NCOR2, PARK7, SAFB2, HEYL, PHB, RNF14
regulation of establishment or maintenance of cell polarity	20	2.2012	Upregulated	Cumulus cells (GSE10946) obese	CDH5, LLGL1, TEK, RUFY3, KANK1, RIPOR2, KIF20B, RAP1B, RACK1, DOCK8, LLGL2, ARFGEF1, KRIT1, SHTN1, BCAS3, FLOT2, PTK2B, ROCK1, ROCK2, GSN
regulation of fatty acid beta-oxidation	12	2.1585	Upregulated	Cumulus cells (GSE10946) obese	ABCD1, TWIST1, ETFBKMT, AKT1, TYSND1, PPARA, IRS2, ABCD2, LONP2, PLIN5, IRS1, AKT2
regulation of fatty acid oxidation	21	2.1564	Upregulated	Cumulus cells (GSE10946) obese	TWIST1, FABP3, ETFBKMT, PPARGC1A, AKT1, NR4A3, PPARA, ACADVL, PLIN5, IRS1, AKT2, SIRT4, ACADL, PDK4, ABCD1, MLYCD, TYSND1, IRS2, PRKAG2, LONP2, ABCD2
regulation of establishment of cell polarity	17	2.1532	Upregulated	Cumulus cells (GSE10946) obese	CDH5, RUFY3, KANK1, RIPOR2, KIF20B, RAP1B, RACK1, DOCK8, ARFGEF1, KRIT1, SHTN1, BCAS3, FLOT2, PTK2B, ROCK1, ROCK2, GSN
semaphorin-plexin signaling pathway	36	2.0928	Upregulated	Cumulus cells (GSE10946) obese	SEMA5A, SEMA5B, NRP2, NRP1, SEMA3A, SH3BP1, SEMA3B, SEMA3C, SEMA3D, PLXND1, SEMA3E, SEMA3F, SEMA3G, FLNA, SEMA6D, SEMA6C, SEMA6B, RAC1, PLXNA1, SEMA4A, PLXNA2, PLXNA3, PLXNA4, SEMA4D, PLXNC1, SEMA4C, SEMA4F, PLXNB3, ARHGDIA, SEMA4G, PLXNB1, PLXNB2, SEMA7A, MET, SEMA6A, FARP2
BIOCARTA_TGFB_PATHWAY	19	2.0843	Upregulated	Cumulus cells (GSE10946) obese	TGFBR1, CREBBP, SMAD7, MAP3K7, TGFB2, TAB1, EP300, MAPK3, CDH1, APC, SKIL, SMAD2, TGFB3, SMAD3, ZFYVE9, MAP2K1, TGFB1, SMAD4, TGFBR2
Resolution of D-loop Structures through Synthesis-Dependent Strand Annealing (SDSA)	26	2.2182	Upregulated	Metaphase II oocyte (GSE5850) obese	NBN, BARD1, XRCC3, BLM, KAT5, BRCA1, ATM, DNA2, RAD51B, XRCC2, MRE11, EXO1, RTEL1, RAD51D, RMI1, RAD51AP1, BRCA2, RAD50, BRIP1, WRN, RAD51, TOP3A, RBBP8, RAD51C, PALB2, RMI2
HDR through Homologous Recombination (HRR)	67	2.2051	Upregulated	Metaphase II oocyte (GSE5850) obese	RPA3, POLE4, KAT5, BRCA1, POLK, POLE2, MRE11, EXO1, POLD2, POLE3, RAD51D, RMI1, BRCA2, RAD50, BRIP1, RAD9A, RAD1, UBC, RFC5, RFC3, RFC4, RAD17, RFC2, RBBP8, TOP3A, POLH, UBA52, RPA2, RPA1, RAD51C, TOPBP1, RPS27A, CHEK1, ATR, PALB2, RMI2, ATRIP, NBN, BARD1, XRCC3, BLM, HUS1, POLE, POLD4, SLX1A, ATM, RFC1, SPIDR, DNA2, SLX1B, GEN1, EME2, EME1, RAD51B, XRCC2, SLX4, MUS81, PCNA, RAD9B, RTEL1, RAD51AP…
Wnt signaling pathway, calcium modulating pathway	32	2.1969	Upregulated	Metaphase II oocyte (GSE5850) obese	FZD2, PLCB3, MAP3K7, TNRC6B, GNB1, GNG2, CTNNB1, PLCB1, FZD3, PLCB2, NLK, TCF7L2, PPP3R1, GNAT2, WNT5A, TNRC6A, LEF1, TNRC6C, WNT11, AGO3, AGO1, NFATC1, MOV10, GNAO1, PPP3CA, AGO4, PPP3CB, CAMK2A, FZD6, FZD4, FZD5, AGO2
Aurora A signaling	31	2.1816	Upregulated	Metaphase II oocyte (GSE5850) obese	MDM2, BIRC5, AKT1, PPP2R5D, BRCA1, TPX2, RASA1, TP53, FZR1, PAK1, ARHGEF7, NFKBIA, AJUBA, NDEL1, RAN, CKAP5, DLGAP5, TACC3, AURKAIP1, TDRD7, CPEB1, OAZ1, GSK3B, GIT1, CENPA, CDC25B, AURKB, PRKACA, AURKA, GADD45A, TACC1
PID_AURORA_A_PATHWAY	31	2.1462	Upregulated	Metaphase II oocyte (GSE5850) obese	MDM2, BIRC5, AKT1, PPP2R5D, BRCA1, TPX2, RASA1, TP53, FZR1, PAK1, ARHGEF7, NFKBIA, NDEL1, AJUBA, RAN, CKAP5, DLGAP5, TACC3, AURKAIP1, TDRD7, CPEB1, OAZ1, GSK3B, GIT1, CENPA, CDC25B, AURKB, PRKACA, AURKA, GADD45A, TACC1
Resolution of D-Loop Structures	34	2.1456	Upregulated	Metaphase II oocyte (GSE5850) obese	NBN, BARD1, XRCC3, BLM, KAT5, BRCA1, SLX1A, ATM, SPIDR, DNA2, SLX1B, GEN1, EME2, EME1, RAD51B, XRCC2, SLX4, MRE11, MUS81, EXO1, RTEL1, RAD51D, RMI1, RAD51AP1, BRCA2, RAD50, BRIP1, WRN, RAD51, TOP3A, RBBP8, RAD51C, PALB2, RMI2
Homologous DNA Pairing and Strand Exchange	42	2.123	Upregulated	Metaphase II oocyte (GSE5850) obese	NBN, BARD1, RPA3, XRCC3, BLM, HUS1, KAT5, BRCA1, ATM, DNA2, RAD51B, XRCC2, MRE11, EXO1, RAD9B, RAD51D, RMI1, RAD51AP1, BRCA2, RAD50, BRIP1, RAD9A, RAD1, RHNO1, RFC5, WRN, RFC3, RFC4, RAD51, RAD17, RFC2, TOP3A, RBBP8, RPA2, RPA1, RAD51C, TOPBP1, CHEK1, ATR, PALB2, RMI2, ATRIP
Resolution of D-loop Structures through Holliday Junction Intermediates	33	2.1038	Upregulated	Metaphase II oocyte (GSE5850) obese	NBN, BARD1, XRCC3, BLM, KAT5, BRCA1, SLX1A, ATM, SPIDR, DNA2, SLX1B, GEN1, EME2, EME1, RAD51B, XRCC2, SLX4, MRE11, MUS81, EXO1, RAD51D, RMI1, RAD51AP1, BRCA2, RAD50, BRIP1, WRN, RAD51, TOP3A, RBBP8, RAD51C, PALB2, RMI2
cellular response to zinc ion	18	2.0795	Upregulated	Metaphase II oocyte (GSE5850) obese	MT1M, MT1F, MT4, ZNF658, HVCN1, P2RX4, MT2A, MT1E, MT1HL1, MT1A, MT3, MT1H, GLRA2, MT1G, GLRA1, MT1B, ATP13A2, MT1X
mast cell mediated immunity	10	2.0695	Upregulated	Metaphase II oocyte (GSE5850) obese	PIK3CG, CHGA, SNAP23, NR4A3, SERPINB9, MILR1, PIK3CD, S100A13, MRGPRX2, KIT
ventricular cardiac muscle tissue development	36	2.0524	Upregulated	Metaphase II oocyte (GSE5850) obese	TNNI3, BMP10, TGFB2, NKX2-5, TPM1, BMPR1A, HAND1, TNNC1, DSP, NOTCH1, RBPJ, RYR2, DSG2, TNNT2, MYBPC3, ZFPM2, NOG, MYH7, TGFB1, TGFBR1, NRG1, PKP2, FGFR2, SMAD7, TGFBR3, ADAMTS9, FKBP1A, PROX1, DLL4, ISL1, MYH6, MYL3, ENG, SMAD4, MYL2, LRP2
ventricular cardiac muscle tissue morphogenesis	34	2.0444	Upregulated	Metaphase II oocyte (GSE5850) obese	TNNI3, BMP10, TGFB2, NKX2-5, TPM1, BMPR1A, HAND1, TNNC1, DSP, NOTCH1, RBPJ, RYR2, TNNT2, MYBPC3, ZFPM2, NOG, MYH7, TGFB1, TGFBR1, NRG1, PKP2, FGFR2, SMAD7, TGFBR3, FKBP1A, PROX1, DLL4, ISL1, MYH6, MYL3, ENG, SMAD4, MYL2, LRP2
Interaction With The Zona Pellucida	10	2.04	Upregulated	Metaphase II oocyte (GSE5850) obese	ZP2, ZP3, ZP1, ADAM2, OVGP1, ADAM20, ADAM21, B4GALT1, ADAM30, ZP4
Vitamin D (calciferol) metabolism	11	2.0275	Upregulated	Metaphase II oocyte (GSE5850) obese	VDR, LGMN, CUBN, UBE2I, SUMO2, PIAS4, CYP27B1, CYP24A1, GC, LRP2, CYP2R1
Presynaptic phase of homologous DNA pairing and strand exchange	39	2.0271	Upregulated	Metaphase II oocyte (GSE5850) obese	NBN, BARD1, RPA3, BLM, HUS1, KAT5, BRCA1, ATM, DNA2, RAD51B, XRCC2, MRE11, EXO1, RAD9B, RAD51D, RMI1, BRCA2, RAD50, BRIP1, RAD9A, RAD1, RHNO1, RFC5, WRN, RFC3, RFC4, RAD51, RAD17, RFC2, TOP3A, RBBP8, RPA2, RPA1, RAD51C, TOPBP1, CHEK1, ATR, RMI2, ATRIP
cell redox homeostasis	20	2.0036	Upregulated	Metaphase II oocyte (GSE5850) obese	NOS2, TXNDC2, SELENOS, PRDX2, DDIT3, PRDX4, GCLC, NOS1, PRDX1, NFE2L2, TXNRD1, SLC11A1, KRIT1, GSR, PRDX5, GLRX2, NOS3, GPX1, ERP44, EGLN2
Homology Directed Repair	138	1.9844	Upregulated	Metaphase II oocyte (GSE5850) obese	HIST1H2BJ, HIST1H2BI, HIST1H2BL, HIST1H2BN, HIST1H2BM, HIST1H2BO, MRE11, PPP4R2, POLE3, BABAM2, BRCA2, ERCC1, CCNA2, RBBP8, POLH, UBA52, TOPBP1, RAD51C, UBE2N, RPS27A, CHEK1, ATR, XRCC1, ABL1, FEN1, HERC2, RNF168, LIG3, POLE, HIST1H2BK, SLX1A, SPIDR, DNA2, PPP4C, SLX1B, GEN1, EME2, EME1, RAD51B, XRCC2, SLX4, MUS81, SUMO2, POLQ, RTEL1, RAD51AP1, PIAS4, UBB, RAD51, CDK2, HIST1H4C, PARP1, UBE2V2, TI…
binding of sperm to zona pellucida	21	1.9818	Upregulated	Metaphase II oocyte (GSE5850) obese	ZP2, ZP3, TEX101, ZP1, ADAM2, OVGP1, FETUB, VDAC2, CRISP1, ADAM20, ADAM21, B4GALT1, SPAM1, ADAM30, PRSS37, UBAP2L, PCSK4, POMZP3, ALDOA, HIST1H1T, ZP4
EPHB-mediated forward signaling	33	2.2575	Upregulated	Skeletal muscle (GSE6798) obese	HRAS, RHOA, CFL1, RASA1, PAK1, ARPC4, ARPC5, ACTG1, ARPC1B, ARPC1A, PTK2, ARHGEF28, LYN, TIAM1, ARPC2, GRIN2B, RAC1, ARPC3, GRIN1, ROCK2, WASL, CDC42, LIMK2, KALRN, YES1, ACTR3, SDC2, ACTR2, ITSN1, ACTB, LIMK1, FYN, ROCK1
Formation of tubulin folding intermediates by CCT TriC	24	2.205	Upregulated	Skeletal muscle (GSE6798) obese	TUBA4B, CCT8, TUBA1C, TCP1, TUBA4A, TUBA1A, CCT6A, CCT5, TUBA1B, TUBB2A, CCT6B, CCT7, TUBB4B, TUBA8, TUBB4A, TUBAL3, TUBA3E, TUBB1, TUBB2B, CCT4, CCT2, TUBB3, CCT3, TUBB6
BIOCARTA_RACCYCD_PATHWAY	26	2.1741	Upregulated	Skeletal muscle (GSE6798) obese	CDKN1A, HRAS, AKT1, RHOA, MAPK3, PIK3CA, MAPK1, CCND1, RB1, PAK1, IKBKB, CDKN1B, NFKBIA, CHUK, RAC1, RELA, TFDP1, RAF1, CDK4, NFKB1, CDK6, CDK2, PIK3R1, CCNE1, E2F1, IKBKG
BIOCARTA_FMLP_PATHWAY	36	2.1527	Upregulated	Skeletal muscle (GSE6798) obese	HRAS, NFATC2, GNB1, MAPK3, PLCB1, MAPK1, GNGT1, PAK1, ELK1, FPR1, MAP3K1, CALM1, NFKBIA, CALM2, CALM3, MAP2K1, RAC1, RELA, MAP2K3, MAP2K2, MAP2K6, RAF1, NCF2, NFKB1, PIK3C2G, NFATC1, NFATC3, NFATC4, PPP3CA, MAPK14, PPP3CC, PPP3CB, CAMK1, NCF1C, CAMK1G, GNA15
PDGFR-beta signaling pathway	125	2.0906	Upregulated	Skeletal muscle (GSE6798) obese	MAPK10, JAK2, LRP1, RHOA, SHC1, PIK3CA, PIK3CB, PRKCD, HCK, PAK1, LCK, ARPC4, PIK3CG, EPS8, ARPC5, PRKCA, FGR, ARPC1B, MYC, SRC, MAP2K1, LYN, SFN, ARHGAP35, ARPC2, RAC1, ARPC3, RPS6KA3, GRB2, YWHAZ, CRK, MAP2K2, CBL, VAV2, PLA2G4A, YWHAB, BCAR1, PTPN11, ARAP1, YWHAE, YES1, PIK3R1, STAT5B, DOK1, YWHAQ, FYN, ABL1, YWHAH, NCK1, PDGFB, RASA1, YWHAG, DOCK4, CSK, FOS, CTTN, PTPN1, ARHGDIA, BRK1, JUN, W…
Cooperation of Prefoldin and TriC CCT in actin and tubulin folding	31	2.0884	Upregulated	Skeletal muscle (GSE6798) obese	TUBA4B, CCT8, PFDN4, TUBA1B, TUBB2A, PFDN1, PFDN6, CCT6B, TUBA8, TUBAL3, TUBA3E, CCT4, PFDN5, TUBA1C, TCP1, TUBA4A, TUBA1A, CCT6A, CCT5, VBP1, CCT7, TUBB4B, TUBB4A, ACTB, PFDN2, TUBB1, TUBB2B, CCT2, TUBB3, CCT3, TUBB6
muscle cell cellular homeostasis	14	2.0859	Upregulated	Skeletal muscle (GSE6798) obese	PGK2, SRF, SGCZ, LARGE2, CHRNA1, MSTN, PFKM, SOD1, CAPN3, LARGE1, PGK1, ALDOA, DMD, CAV3
Integrin signalling pathway	165	2.0799	Upregulated	Skeletal muscle (GSE6798) obese	MAPK10, MAP3K5, RHOA, ITGA4, SHC1, PIK3CA, PIK3CB, MAPK6, PIK3CD, COL6A3, ITGB7, COL6A2, PTPN12, COL6A1, LAMC2, PIK3CG, COL4A3, ARPC5, COL4A2, ILK, COL4A4, MAP3K2, ARPC1B, ACTG1, PTK2, ARPC1A, MAP3K3, COL5A1, COL4A5, SRC, MAP2K1, COL2A1, COL4A1, ARPC2, RAC1, COL3A1, COL4A6, ARPC3, LAMB2, LAMB3, COL17A1, PARVB, RAP2A, ARHGAP10, CRK, LAMC1, MAP2K3, MAP2K2, ITGB4, LIMS2, LIMS1, FN1, BCAR1, CDC42, IT…
canonical glycolysis	25	2.0758	Upregulated	Skeletal muscle (GSE6798) obese	ALDOB, PGAM1, PGM2L1, ENO2, BPGM, PFKM, GCK, PFKP, GPI, PKM, PGK1, ALDOC, PGAM2, ADPGK, GAPDHS, ENO3, TPI1, ENO1, HK1, HK2, PKLR, ALDOA, GAPDH, HK3, PFKL
CXCR4	95	2.0712	Upregulated	Skeletal muscle (GSE6798) obese	JAK2, AKT1, RHOA, CFL1, ITGA4, PRKCD, JAK3, PAK1, LCK, EGFR, IKBKB, PLCG2, NFKBIA, CHUK, PTK2, MAP2K1, SRC, LYN, RAC1, SYK, RPS6KA2, CBLB, RPS6KA3, GRK6, CRK, MAP2K3, MAP2K2, CBL, RPS6, VAV2, STAT2, BAD, VAV1, GSK3B, YWHAB, GNA13, BCAR1, USP14, PTPN11, CDC42, CXCR4, SDC4, CXCL12, STAT3, STAT5B, PIK3R1, TYK2, DOK1, CRKL, ACKR3, ESR2, WAS, PIK3R2, LIMK1, FYN, SOCS1, HSPA8, PIM1, ICAM1, SOCS3, ATF1,…
regulation of mast cell degranulation	19	2.0624	Upregulated	Skeletal muscle (GSE6798) obese	VAMP3, CD300A, UNC13D, C12ORF4, SNX4, STXBP2, GAB2, SNX6, FER, CD84, ADGRE2, FGR, LGALS9, VAMP2, VAMP8, VAMP7, LYN, FES, SYK
NADH regeneration	25	2.0577	Upregulated	Skeletal muscle (GSE6798) obese	ALDOB, PGAM1, PGM2L1, ENO2, BPGM, PFKM, GCK, PFKP, GPI, PKM, PGK1, ALDOC, PGAM2, ADPGK, GAPDHS, ENO3, TPI1, ENO1, HK1, HK2, PKLR, ALDOA, GAPDH, HK3, PFKL
glucose catabolic process to pyruvate	25	2.0554	Upregulated	Skeletal muscle (GSE6798) obese	ALDOB, PGAM1, PGM2L1, ENO2, BPGM, PFKM, GCK, PFKP, GPI, PKM, PGK1, ALDOC, PGAM2, ADPGK, GAPDHS, ENO3, TPI1, ENO1, HK1, HK2, PKLR, ALDOA, GAPDH, HK3, PFKL
glycolytic process through fructose-6-phosphate	25	2.0546	Upregulated	Skeletal muscle (GSE6798) obese	ALDOB, PGAM1, PGM2L1, ENO2, BPGM, PFKM, GCK, PFKP, GPI, PKM, PGK1, ALDOC, PGAM2, ADPGK, GAPDHS, ENO3, TPI1, ENO1, HK1, HK2, PKLR, ALDOA, GAPDH, HK3, PFKL
ErbB1 downstream signaling	104	2.0492	Upregulated	Skeletal muscle (GSE6798) obese	AKT1, ATF2, PIK3CA, PIK3CB, PRKCD, RPS6KA4, EGFR, ARPC4, EPS8, ARPC5, PRKCA, DUSP6, MAP3K1, MAP3K2, ARPC1B, SRC, MAP2K1, SFN, ARPC2, RAC1, ARPC3, RPS6KA3, GRB2, YWHAZ, PEBP1, MAP2K2, RPS6, VAV2, BAD, YWHAB, CDC42, YWHAE, PIK3R1, RALGDS, YWHAQ, MTOR, ATF1, PRKCZ, RALA, YWHAH, SMAD1, YWHAG, EGF, PPP5C, FOS, MLST8, CHN2, EGR1, MYLPF, BRK1, JUN, WASL, KRAS, SLC9A1, MAPKAP1, RICTOR, BRAF, MAP2K5, NRAS…
glycolytic process	32	2.0483	Upregulated	Skeletal muscle (GSE6798) obese	ALDOB, PGAM1, LDHA, PGM2L1, PFKFB1, ENO2, BPGM, PFKM, GCK, PFKFB2, PFKP, GPI, PKM, PGK1, ALDOC, PGAM2, PGK2, ADPGK, GAPDHS, ENO3, TPI1, ENO1, HK1, PGAM4, PGM1, HK2, PKLR, ALDOA, GAPDH, HKDC1, HK3, PFKL
glycolytic process through glucose-6-phosphate	25	2.0466	Upregulated	Skeletal muscle (GSE6798) obese	ALDOB, PGAM1, PGM2L1, ENO2, BPGM, PFKM, GCK, PFKP, GPI, PKM, PGK1, ALDOC, PGAM2, ADPGK, GAPDHS, ENO3, TPI1, ENO1, HK1, HK2, PKLR, ALDOA, GAPDH, HK3, PFKL
HALLMARK_MYOGENESIS	201	2.0444	Upregulated	Skeletal muscle (GSE6798) obese	EPHB3, PTP4A3, MEF2A, COL6A3, COL6A2, TNNC1, COL4A2, GPX3, CKB, ACTA1, TPD52L1, COL3A1, ITGB4, CDH13, ENO3, CD36, CFD, MEF2D, COL15A1, PYGM, CAV3, MYH3, CRYAB, RYR1, MYH1, CDKN1A, MYH8, LAMA2, MYH4, SH3BGR, MB, PICK1, PTGIS, CLU, BDKRB2, SYNGR2, PVALB, DMPK, ITGB1, TNNT3, AGRN, CHRNA1, TNNT1, PKIA, COX7A1, MYOM1, TNNI1, CKMT2, ANKRD2, ATP6AP1, TNNC2, IQCJ-SCHIP1, SGCG, BHLHE40, SCHIP1, MYBPC3, OC…
BIOCARTA_NDKDYNAMIN_PATHWAY	18	2.0442	Upregulated	Skeletal muscle (GSE6798) obese	AP2M1, EPN1, PICALM, SYNJ2, AMPH, DNM1, AP2A1, SYNJ1, EPS15, CALM1, PPP3CA, PPP3CC, CALM2, PPP3CB, NME1-NME2, CALM3, NME1, BIN1
pyruvate biosynthetic process	35	2.0253	Upregulated	Skeletal muscle (GSE6798) obese	ALDOB, PGAM1, LDHA, PGM2L1, PFKFB1, ENO2, BPGM, PFKM, GCK, PFKFB2, PFKP, GPI, PKM, PGK1, ALDOC, PGAM2, PGK2, ADPGK, GAPDHS, ENO3, HOGA1, TPI1, ENO1, HK1, PGAM4, PGM1, HK2, SRR, PKLR, ALDOA, GAPDH, HKDC1, HK3, PFKL, SDS
ii) Downregulated
DNA replication	165	-2.5158	Downregulated	Cumulus cell (GSE10946) lean	FAM111A, TICRR, TBRG1, MRE11, WDHD1, NUCKS1, POLE3, DUT, BHLHE40 /// CENPX, BRCA2, ORC1, CDC6, THOC1, MCM8, RNASEH2A, RBBP8, LRWD1, MCM3, CDK2AP1, CHEK1, ATR, REV1, FEN1, PCLAF, BAZ1A, TNFAIP1, POLA1, LIG3, POLE, ACHE, PRIM2, RNASEH1, DNA2, BOD1L1, SPHAR, GEN1, TOP1, EME2, POLG2, EME1, TWNK, GRWD1, MCMBP, SETMAR, POLQ, ORC2, ORC3, TONSL, MCM6, CDT1, ORC4, RPA4, MCM10, ORC5, ORC6, GMNN, RTEL1, CDC…
DNA-dependent DNA replication	106	-2.4548	Downregulated	Cumulus cell (GSE10946) lean	MRE11, WDHD1, NUCKS1, BHLHE40 /// CENPX, BRCA2, ORC1, THOC1, RNASEH2A, LRWD1, CDK2AP1, FEN1, BAZ1A, POLA1, LIG3, POLE, PRIM2, RNASEH1, DNA2, BOD1L1, GEN1, EME2, POLG2, EME1, TWNK, MCMBP, SETMAR, POLQ, ORC2, ORC3, TONSL, CDT1, ORC4, RPA4, MCM10, ORC5, ORC6, GMNN, RTEL1, CDC7, ETAA1, SLBP, UPF1, FBH1, POLA2, RFWD3, ATRX, RAD51, MMS22L, TEFM, DONSON, SMARCAL1, TIMELESS, MCM2, POLD3, POLD1, TIPIN, RP…
HALLMARK_MITOTIC_SPINDLE	200	-2.4297	Downregulated	Cumulus cell (GSE10946) lean	ARHGEF3, ARHGEF2, ARHGEF12, ARHGEF11, TRIO, ARAP3, FARP1, EPB41L2, MYO9B, NET1, ECT2, ABR, DST, MARK4, RHOF, RALBP1, YWHAE, RACGAP1, ITSN1, ABL1, PLK1, SPTBN1, NEDD9, RASAL2, KIF4A, MYO1E, ESPL1, PXN, DYNC1H1, KATNA1, KLC1, PAFAH1B1, BIN1, ARHGAP5, PRC1, CTTN, UXT, LRPPRC, ARHGDIA, KIF20B, TTK, MYH9, RANBP9, HDAC6, KIF22, KIF11, NUSAP1, FLNB, AKAP13, NCK2, EPB41, FLNA, ARHGEF7, PDLIM5, GSN, CKAP5…
HALLMARK_E2F_TARGETS	200	-2.4114	Downregulated	Cumulus cell (GSE10946) lean	CCP110, MSH2, NME1, DUT, RNASEH2A, CTCF, RACGAP1, RAD51C, CHEK1, PLK1, DCTPP1, CDKN1A, XRCC6, TBRG4, STAG1, POLE, PRIM2, PTTG1, SYNCRIP, KIF4A, ESPL1, MKI67, SRSF1, EZH2, RAN, SRSF2, PA2G4, JPT1, PDS5B, POLA2, MCM5, HMMR, CDKN3, NASP, ILF3, CIT, KPNA2, RAD21, DDX39A, CCNE1, MTHFD2, HMGB3, CSE1L, HNRNPD, PLK4, PPM1D, TMPO, KIF22, MCM7, BRCA1, LBR, TP53, TRA2B, UBE2S, GSPT1, NOP56, CKS2, POLD2, PSM…
HALLMARK_MYC_TARGETS_V2	58	-2.4106	Downregulated	Cumulus cell (GSE10946) lean	PLK4, HSPD1, DDX18, NPM1, NOLC1, MAP3K6, RRP9, NOP56, SLC19A1, MYC, NOP2, PUS1, SLC29A2, EXOSC5, HSPE1, MCM4, UNG, SORD, RRP12, SUPV3L1, AIMP2, NOC4L, MPHOSPH10, HK2, PHB, NOP16, DUSP2, PLK1, UTP20, PPRC1, PES1, DCTPP1, GNL3, BYSL, NIP7, TBRG4, LAS1L, MRTO4, RCL1, IPO4, FARSA, MYBBP1A, WDR43, SRM, RABEPK, PPAN, TCOF1, NDUFAF4, IMP4, TFB2M, GRWD1, WDR74, PRMT3, CBX3, PA2G4, TMEM97, MCM5, CDK4
PID_P53_REGULATION_PATHWAY	59	-2.3685	Downregulated	Cumulus cell (GSE10946) lean	CSNK1G1, E4F1, RCHY1, TP53AIP1, CSNK1D, PPM1D, AKT1, COP1, KAT5, PRKCD, TP53, PPP2CA, HIPK2, CCNA2, YY1, UBE2D1, SKP2, GSK3B, CDKN2A, PRMT5, KAT2B, CHEK1, ATR, ABL1, NEDD8, MDM2, CREBBP, MAPK8, MAPK9, ATM, TRIM28, CHEK2, EP300, PIN1, CSNK1A1, CSNK1E, CDK2, SETD7, RASSF1, DAXX, KMT5A, PTPA, RPL23, KAT8, SMYD2, RPL5, MAPK14, DYRK2, RPL11, HUWE1, CSNK1G3, CSNK1G2, FBXO11, MDM4, CCNG1, PPP1R13L, CSE1…
p53 pathway	59	-2.3613	Downregulated	Cumulus cell (GSE10946) lean	CSNK1G1, E4F1, RCHY1, TP53AIP1, PPM1D, CSNK1D, COP1, AKT1, KAT5, PRKCD, TP53, PPP2CA, HIPK2, CCNA2, YY1, UBE2D1, SKP2, GSK3B, CDKN2A, PRMT5, KAT2B, CHEK1, ATR, ABL1, NEDD8, MDM2, CREBBP, MAPK8, MAPK9, ATM, TRIM28, CHEK2, EP300, PIN1, CSNK1A1, CSNK1E, SETD7, CDK2, RASSF1, DAXX, KMT5A, PTPA, RPL23, KAT8, SMYD2, RPL5, MAPK14, DYRK2, HUWE1, RPL11, CSNK1G2, CSNK1G3, FBXO11, MDM4, CCNG1, CSE1L, PPP1R13…
Resolution of D-loop Structures through Holliday Junction Intermediates	33	-2.2469	Downregulated	Cumulus cell (GSE10946) lean	NBN, BARD1, XRCC3, BLM, KAT5, BRCA1, SLX1A, ATM, SPIDR, DNA2, SLX1B, GEN1, EME2, EME1, RAD51B, XRCC2, SLX4, MRE11, MUS81, EXO1, RAD51D, RMI1, RAD51AP1, BRCA2, RAD50, BRIP1, WRN, RAD51, TOP3A, RBBP8, RAD51C, PALB2, RMI2
Resolution of D-Loop Structures	34	-2.2438	Downregulated	Cumulus cell (GSE10946) lean	NBN, BARD1, XRCC3, BLM, KAT5, BRCA1, SLX1A, ATM, SPIDR, DNA2, SLX1B, GEN1, EME2, EME1, RAD51B, XRCC2, SLX4, MRE11, MUS81, EXO1, RTEL1, RAD51D, RMI1, RAD51AP1, BRCA2, RAD50, BRIP1, WRN, RAD51, TOP3A, RBBP8, RAD51C, PALB2, RMI2
regulation of G2/M transition of mitotic cell cycle	131	-2.2397	Downregulated	Cumulus cell (GSE10946) lean	CSNK1D, PCM1, DBF4B, TICRR, CCP110, CENPJ, CEP57, MRE11, CEP192, ACTR1A, FBXL7, CDC25C, PRKAR2B, CDK5RAP2, BRSK1, CLASP1, ORC1, CDC6, CEP72, YWHAE, CEP131, TUBB4B, TUBB4A, RAD51C, TOPBP1, PRKACA, CEP250, PLK1, SSNA1, NEDD1, CEP63, SFI1, CEP135, BRD4, RCC2, HAUS2, HAUS1, HAUS5, HAUS6, CCNB1, CEP76, CEP78, CEP70, CEP290, NDE1, OFD1, CEP41, FGFR1OP, RAD51B, DCTN2, CEP152, KIF14, DCTN3, HAUS4, HAUS3,…
mRNA transport	108	-2.236	Downregulated	Cumulus cell (GSE10946) lean	FMR1, DDX25, POM121, GLE1, NXT1, TPR, NUP188, AGFG1, NUP62, NUP54, NUP43, NUPL2, ZC3H11A, NUP133, FYTTD1, NUP37, SRSF9, NUP35, FIP1L1, NXF1, NUP155, CDC40, CPSF1, NUP210, NDC1, THOC1, THOC2, NUP160, NUP58, THOC3, CPSF2, NUP88, SLU7, SYMPK, CPSF3, CPSF4, SRSF4, SRSF5, CASC3, U2AF1L4, SRSF11, MAGOHB, RBM8A, DHX38, U2AF2, THOC7, THOC6, SARNP, MAGOH, DDX39B, EIF4E, CHTOP, PABPN1, SRRM1, UPF2, ZFP36L1…
Regulation of TP53 Activity	161	-2.2328	Downregulated	Cumulus cell (GSE10946) lean	BRPF1, TP53BP2, CSNK2A1, AKT1, PPP1R13B, PRDM1, TP53INP1, MRE11, TP63, PIP4K2B, PIP4K2A, PIP4K2C, HIPK2, MAP2K6, CCNA2, RBBP4, CDKN2A, PPP2R5C, TP73, PPP2R1B, PRMT5, RBBP8, UBA52, TOPBP1, RPS27A, CHEK1, ATR, PHF20, MTOR, BRPF3, DNA2, CDK5R1, AKT3, MLST8, EP300, TAF7, UBB, TAF4, TAF11, PRR5, NUAK1, MAPK11, PLK3, TAF9B, CDK2, DAXX, KMT5A, CDK5, TAF2, MAPKAP1, SMYD2, RICTOR, CDK1, BRD7, DYRK2, ING5,…
mRNA export from nucleus	104	-2.2311	Downregulated	Cumulus cell (GSE10946) lean	DDX25, POM121, GLE1, NXT1, TPR, NUP188, AGFG1, NUP62, NUP54, NUP43, NUPL2, ZC3H11A, NUP133, FYTTD1, NUP37, SRSF9, NUP35, FIP1L1, NXF1, NUP155, CDC40, CPSF1, NUP210, NDC1, THOC1, THOC2, NUP160, NUP58, THOC3, CPSF2, NUP88, SLU7, SYMPK, CPSF3, CPSF4, SRSF4, SRSF5, CASC3, U2AF1L4, SRSF11, MAGOHB, RBM8A, DHX38, U2AF2, THOC7, THOC6, SARNP, MAGOH, DDX39B, EIF4E, CHTOP, PABPN1, SRRM1, UPF2, NXF2B, HHEX, …
SUMOylation of DNA damage response and repair proteins	70	-2.2194	Downregulated	Cumulus cell (GSE10946) lean	PCGF2, XPC, BRCA1, POM121, EID3, TPR, NUP188, RAD52, SP100, NUP62, NUP54, BMI1, NUP43, TDG, NUPL2, CBX4, NUP133, UBE2I, NUP37, NUP35, RANBP2, NUP155, NUP85, NUP210, NDC1, RING1, CDKN2A, NUP160, NUP88, NUP205, RPA1, HDAC7, NSMCE4A, NSMCE3, SUMO3, NUP93, HERC2, BLM, RNF168, STAG1, CETN2, PIAS1, AAAS, SUMO2, SMC1A, XRCC4, NUP50, SMC3, SUMO1, MDC1, RAE1, NUP214, CBX8, NUP153, SMC6, PIAS4, WRN, SMC5, …
mRNA-containing ribonucleoprotein complex export from nucleus	104	-2.2128	Downregulated	Cumulus cell (GSE10946) lean	DDX25, POM121, GLE1, NXT1, TPR, NUP188, AGFG1, NUP62, NUP54, NUP43, NUPL2, ZC3H11A, NUP133, FYTTD1, NUP37, SRSF9, NUP35, FIP1L1, NXF1, NUP155, CDC40, CPSF1, NUP210, NDC1, THOC1, THOC2, NUP160, NUP58, THOC3, CPSF2, NUP88, SLU7, SYMPK, CPSF3, CPSF4, SRSF4, SRSF5, CASC3, U2AF1L4, SRSF11, MAGOHB, RBM8A, DHX38, U2AF2, THOC7, THOC6, SARNP, MAGOH, DDX39B, EIF4E, CHTOP, PABPN1, SRRM1, UPF2, NXF2B, HHEX, …
histone deubiquitination	22	-2.2123	Downregulated	Cumulus cell (GSE10946) lean	USP22, EPOP, TRRAP, USP3, MYSM1, ATXN7, USP36, ENY2, KAT2A, ATXN7L3, SUPT3H, ASXL1, USP16, BAP1, TAF10, USP51, BRCC3, USP15, USP49, UIMC1, USP7, USP21
nuclear export	149	-2.2077	Downregulated	Cumulus cell (GSE10946) lean	LTV1, ANKLE1, EIF6, DDX25, XPO4, NPM1, POM121, RITA1, GLE1, PKD1, NXT1, HNRNPA1, TPR, NUP188, AGFG1, NUP62, NUP54, TGFB1, STRADA, NUP43, NUPL2, ZC3H11A, NUP133, FYTTD1, NUP37, SRSF9, NUP35, FIP1L1, STRADB, NXF1, NUP155, CDC40, CPSF1, NUP210, ATXN1, NDC1, THOC1, THOC2, NUP160, NUP58, THOC3, CPSF2, NUP88, SLU7, SYMPK, CPSF3, CPSF4, SRSF4, RANBP3L, SRSF5, CASC3, RPSA, U2AF1L4, SRSF11, MAGOHB, RBM8A,…
Resolution of D-loop Structures through Synthesis-Dependent Strand Annealing (SDSA)	26	-2.2063	Downregulated	Cumulus cell (GSE10946) lean	NBN, BARD1, XRCC3, BLM, KAT5, BRCA1, ATM, DNA2, RAD51B, XRCC2, MRE11, EXO1, RTEL1, RAD51D, RMI1, RAD51AP1, BRCA2, RAD50, BRIP1, WRN, RAD51, TOP3A, RBBP8, RAD51C, PALB2, RMI2
regulation of mRNA processing	120	-2.1976	Downregulated	Cumulus cell (GSE10946) lean	TIA1, C9ORF78, FMR1, SART3, RBM19, HNRNPA1, RBM15, ZC3H10, RBM25, RBM24, SRPK3, SRPK2, DDX5, RBM17, RBM4B, SRSF9, NSRP1, SMU1, CDK11A, KHDRBS1, RBMXL1, CPSF4, SRSF4, SRSF5, SFSWAP, RBM7, RBM8A, U2AF2, RBMY1J, METTL16, RBMY1F, SAP18, CPSF7, RBMY1B, MBNL1, MBNL2, LEO1, MAGOH, PABPN1, MBNL3, PAF1, CIRBP, RBFOX3, RNF20, ZFP36L1, RBMY1A1, SLTM, SRSF10, DAZAP1, PRDX6, YTHDC1, PAPOLA, SRSF1, SRSF2, VIRM…
protein export from nucleus	142	-2.1943	Downregulated	Cumulus cell (GSE10946) lean	LTV1, ANKLE1, EIF6, DDX25, XPO4, NPM1, POM121, GLE1, PKD1, NXT1, TPR, NUP188, AGFG1, NUP62, NUP54, TGFB1, STRADA, NUP43, NUPL2, ZC3H11A, NUP133, FYTTD1, NUP37, SRSF9, NUP35, FIP1L1, STRADB, NXF1, NUP155, CDC40, CPSF1, NUP210, NDC1, THOC1, THOC2, NUP160, NUP58, THOC3, CPSF2, NUP88, SLU7, SYMPK, CPSF3, CPSF4, SRSF4, RANBP3L, SRSF5, CASC3, RPSA, U2AF1L4, SRSF11, MAGOHB, RBM8A, STYX, SMURF1, DHX38, N…
collagen fibril organization	32	-2.2769	Downregulated	Subcutaneous adipose tissue (GSE98421) lean	ADAMTS3, TGFB2, CYP1B1, SERPINH1, DDR2, NF1, COL1A2, SCX, GREM1, COL1A1, LOXL2, COL5A1, COL2A1, COL3A1, COL12A1, TGFBR1, PLOD2, ANXA2, PLOD3, PLOD1, COL11A1, COL5A2, COL11A2, COL5A3, LUM, COL14A1, ATP7A, LOXL4, SERPINF2, P3H4, DPT, LOXL3
Mitochondrial translation	93	-2.3842	Downregulated	Cumulus cells (GSE10946) obese	MRPL50, MRPS5, MRPL52, MRPL1, MRPL51, MRPL4, MRPL2, MRPL53, MRPL38, PTCD3, MRPS18B, MRPL39, MRPL32, MRPL33, MRPL37, MRPL36, MRPL41, MRPS34, MRPS33, GFM1, MRPS35, TSFM, MRPS36, MTFMT, MRPS31, MRPL42, MTIF3, MRPL11, MTIF2, AURKAIP1, MRPL9, TUFM, MRPL23, MRPS11, MRPS12, MRPL15, MRPS22, MRPS15, MRPS30, MRPS24, MRPL3, MTRF1L, DAP3, MRPL14, MRPL12, MRPS25, GADD45GIP1, MRPS28, GFM2, MRPS23, MRPL13, MRPS…
translational termination	93	-2.3583	Downregulated	Cumulus cells (GSE10946) obese	MRPL50, MRPS5, MRPL52, MRPL1, MRPL51, MRPL4, MRPL2, MRPL53, MRPL38, MRPS18B, PTCD3, MRPL39, MRPL32, MRPL33, MRPL37, MRPL36, MRPL41, MRPS34, MRPS33, MRPS35, MRPS36, MRPS31, MRPL42, GSPT1, MRPL11, GSPT2, AURKAIP1, APEH, MRPL9, MRPL23, MRPS11, MRPS12, MRPL15, ETF1, MRPS22, MRPS15, MRPS30, MRPS24, MRPL3, ABCE1, MTRF1L, DAP3, MRPL14, MRPL12, MRPS25, GADD45GIP1, MRPS28, GFM2, MRPS23, MRPL13, MRPS27, MT…
Mitochondrial translation initiation	87	-2.3373	Downregulated	Cumulus cells (GSE10946) obese	MRPL50, MRPS5, MRPL52, MRPL1, MRPL51, MRPL4, MRPL2, MRPL53, MRPL38, PTCD3, MRPS18B, MRPL39, MRPL32, MRPL33, MRPL37, MRPL36, MRPL41, MRPS34, MRPS33, MRPS35, MRPS36, MTFMT, MRPS31, MRPL42, MTIF3, MRPL11, MTIF2, AURKAIP1, MRPL9, MRPL23, MRPS11, MRPS12, MRPL15, MRPS22, MRPS15, MRPS30, MRPS24, MRPL3, DAP3, MRPL14, MRPL12, MRPS25, GADD45GIP1, MRPS28, MRPS23, MRPL13, MRPS27, MRPS26, MRPL10, MRPL18, MRPS…
mitochondrial translational elongation	88	-2.3325	Downregulated	Cumulus cells (GSE10946) obese	MRPL50, MRPS5, MRPL52, MRPL1, MRPL51, MRPL4, MRPL2, MRPL53, MRPL38, MRPS18B, PTCD3, MRPL39, MRPL32, MRPL33, MRPL37, MRPL36, MRPL41, MRPS34, MRPS33, GFM1, MRPS35, TSFM, MRPS36, MRPS31, MRPL42, MRPL11, AURKAIP1, MRPL9, TUFM, MRPL23, MRPS11, MRPS12, MRPL15, MRPS22, MRPS15, MRPS30, MRPS24, MRPL3, DAP3, MRPL14, MRPL12, MRPS25, GADD45GIP1, MRPS28, GFM2, MRPS23, MRPL13, MRPS27, MRPS26, MRPL10, MRPL18, M…
Mitochondrial translation elongation	87	-2.3159	Downregulated	Cumulus cells (GSE10946) obese	MRPL50, MRPS5, MRPL52, MRPL1, MRPL51, MRPL4, MRPL2, MRPL53, MRPL38, PTCD3, MRPS18B, MRPL39, MRPL32, MRPL33, MRPL37, MRPL36, MRPL41, MRPS34, MRPS33, GFM1, MRPS35, TSFM, MRPS36, MRPS31, MRPL42, MRPL11, AURKAIP1, MRPL9, TUFM, MRPL23, MRPS11, MRPS12, MRPL15, MRPS22, MRPS15, MRPS30, MRPS24, MRPL3, DAP3, MRPL14, MRPL12, MRPS25, GADD45GIP1, MRPS28, MRPS23, MRPL13, MRPS27, MRPS26, MRPL10, MRPL18, MRPS10,…
mitochondrial translational termination	88	-2.3079	Downregulated	Cumulus cells (GSE10946) obese	MRPL50, MRPS5, MRPL52, MRPL1, MRPL51, MRPL4, MRPL2, MRPL53, MRPL38, MRPS18B, PTCD3, MRPL39, MRPL32, MRPL33, MRPL37, MRPL36, MRPL41, MRPS34, MRPS33, MRPS35, MRPS36, MRPS31, MRPL42, MRPL11, AURKAIP1, MRPL9, MRPL23, MRPS11, MRPS12, MRPL15, MRPS22, MRPS15, MRPS30, MRPS24, MRPL3, MTRF1L, DAP3, MRPL14, MRPL12, MRPS25, GADD45GIP1, MRPS28, GFM2, MRPS23, MRPL13, MRPS27, MTRF1, MRPS26, MRPL10, MRPL18, MRPS…
Mitochondrial translation termination	87	-2.3057	Downregulated	Cumulus cells (GSE10946) obese	MRPL50, MRPS5, MRPL52, MRPL1, MRPL51, MRPL4, MRPL2, MRPL53, MRPL38, PTCD3, MRPS18B, MRPL39, MRPL32, MRPL33, MRPL37, MRPL36, MRPL41, MRPS34, MRPS33, MRPS35, MRPS36, MRPS31, MRPL42, MRPL11, AURKAIP1, MRPL9, MRPL23, MRPS11, MRPS12, MRPL15, MRPS22, MRPS15, MRPS30, MRPS24, MRPL3, MTRF1L, DAP3, MRPL14, MRPL12, MRPS25, GADD45GIP1, MRPS28, GFM2, MRPS23, MRPL13, MRPS27, MRPS26, MRPL10, MRPL18, MRPS10, MRP…
mitochondrial translation	111	-2.3026	Downregulated	Cumulus cells (GSE10946) obese	MRPL50, MRPS5, MRPL52, MRPL1, MRPL51, MRPL4, MRPL2, MRPL53, MRPL38, PTCD3, MRPL39, MRPL32, MRPL33, MRPL37, MRPL36, MRPL41, MRPS34, MRPS33, GFM1, MRPS35, TSFM, MRPS36, MRPS31, MRPL42, MTIF3, HARS, NDUFA7, GARS, MRPL11, GATC, GATB, TUFM, MRPL23, NOA1, MRPS11, MRPS12, MRPS22, MRPS15, MRPS30, MTERF3, MTRF1, MRPL35, MRPL34, OXA1L, EARS2, MRPS18B, RARS2, IARS2, TARS2, MTIF2, AURKAIP1, DARS2, MRPL9, LAR…
mitochondrial gene expression	134	-2.2853	Downregulated	Cumulus cells (GSE10946) obese	MRPL50, MRPS5, MRPL52, TRMT5, MRPL1, MRPL51, MRPL4, MRPL2, MRPL53, MRPL38, PTCD3, MRPL39, MRPL32, MRPL33, MRPL37, MRPL36, MRPL41, MRPS34, MRPS33, GFM1, MRPS35, TSFM, MRPS36, MRPS31, MRPL42, MTIF3, HARS, NDUFA7, GARS, PUS1, MRPL11, MTO1, GATC, GATB, SUPV3L1, TUFM, MRPL23, NOA1, MRPS11, MRPS12, TBRG4, MRPS22, MRPS15, MRPS30, MTERF1, TWNK, TFB2M, MTERF3, MTRF1, TEFM, MTERF2, MRPL35, MRPL34, FASTKD5,…
cellular protein complex disassembly	130	-2.1879	Downregulated	Cumulus cells (GSE10946) obese	MRPL50, MRPS5, MRPL52, MRPL1, MRPL51, CFL1, MRPL4, MRPL2, MRPL53, MRPL38, PTCD3, MRPL39, MRPL32, STMN1, MRPL33, MRPL37, MRPL36, MRPL41, MRPS34, MRPS33, MRPS35, KIF24, MRPS36, MRPS31, MRPL42, MRPL11, VIL1, KATNB1, APEH, KIF18A, MICAL1, TWF1, KIF2B, SYNJ1, STMN4, MRPL23, CCSAP, MRPS11, MRPS12, MRPS22, NCKAP5L, MRPS15, MRPS30, STMN2, NAPB, KIF14, MTRF1, MICAL2, KIF18B, MICAL3, MRPL35, MRPL34, DNAJC6…
ribosome assembly	58	-2.1873	Downregulated	Cumulus cells (GSE10946) obese	RPLP0, EIF6, SBDS, C1QBP, NPM1, EFL1, RRP7A, RPL24, RPL23A, BOP1, RPS14, NOP2, RPS27L, PPAN-P2RY11, RPS27, MRPL11, RPL10L, DDX3X, RPS28, NOP53, VCX, RPL3, RPL10, RPSA, RPS10, RPL12, ABT1, RPS15, RPS5, WDR18, MRPS11, MRTO4, RPS19, MTERF4, NLE1, PPAN, TRAF7, MPV17L2, RPL3L, DDX28, DHX30, RPL6, FASTKD2, BRIX1, MDN1, MTERF3, RSL24D1, RRS1, MRPL20, RPF2, EIF2A, RPF1, RPL5, MRPL22, RPL11, MRPS2, MRPS7,…
translational elongation	107	-2.1064	Downregulated	Cumulus cells (GSE10946) obese	MRPL50, MRPS5, MRPL52, MRPL1, MRPL51, MRPL4, MRPL2, MRPL53, MRPL38, PTCD3, MRPL39, MRPL32, MRPL33, MRPL37, MRPL36, MRPL41, MRPS34, MRPS33, GFM1, MRPS35, TSFM, MRPS36, MRPS31, MRPL42, GTPBP2, MRPL11, ZNF598, TUFM, MRPL23, EEF1A1, MRPS11, EEF1A2, MRPS12, MRPS22, MRPS15, MRPS30, NEMF, DIO2, LTN1, EEF2K, EEF2, GTPBP1, SECISBP2L, RACK1, MRPL35, MRPL34, OXA1L, SEPSECS, EEFSEC, MRPS18B, SECISBP2, TRNAU1…
glutathione derivative metabolic process	22	-2.0965	Downregulated	Cumulus cells (GSE10946) obese	ESD, MGST2, GSTM1, GSTK1, GSTA3, GSTP1, GSTZ1, AKR1A1, GSTO1, GSTM5, GSTM4, GSTA4, GSTA1, GSTA2, GSTT2B, HPGDS, GSTT1, GSTO2, MGST3, GSTM3, GSTM2, MGST1
glutathione derivative biosynthetic process	22	-2.0765	Downregulated	Cumulus cells (GSE10946) obese	ESD, MGST2, GSTM1, GSTK1, GSTA3, GSTP1, GSTZ1, AKR1A1, GSTO1, GSTM5, GSTM4, GSTA4, GSTA1, GSTA2, GSTT2B, HPGDS, GSTT1, GSTO2, MGST3, GSTM3, GSTM2, MGST1
rRNA modification in the nucleus and cytosol	60	-2.0528	Downregulated	Cumulus cells (GSE10946) obese	RRP36, IMP3, RRP7A, DHX37, WDR75, EMG1, DDX49, SNU13, KRR1, RPS7, FBL, RRP9, NAT10, NOP10, RPS14, NOP56, GAR1, NOP2, NOP58, RPS6, TRMT112, BMS1, DCAF13, NHP2, UTP4, WDR46, NOC4L, MPHOSPH10, NOL6, FCF1, UTP6, UTP3, UTP20, UTP11, BUD23, HEATR1, RPS9, TBL3, TSR3, DIMT1, RCL1, WDR3, PNO1, WDR43, WDR36, UTP25, PWP2, PDCD11, IMP4, DKC1, DDX47, RPS2, DDX52, THUMPD1, NOP14, UTP18, UTP15, UTP14A, UTP14C, …
Eukaryotic Translation Termination	94	-2.0331	Downregulated	Cumulus cells (GSE10946) obese	RPLP0, RPL30, RPL26, RPL24, RPL27, RPS24, RPS23, RPS7, RPL28, RPL22, RPL18A, GSPT1, RPS12, RPL29, RPL23A, RPS8, RPS14, RPL37A, RPL34, RPL21, RPS15A, RPL35, RPL27A, RPS4Y1, RPS27, RPS27L, RPS26, RPS25, RPL10L, RPS3, RPL38, GSPT2, RPL37, RPL36, RPL31, RPL32, RPS6, TRMT112, RPS29, RPS28, APEH, RPL10A, RPS21, RPS11, RPL7A, RPS13, RPL3, RPL19, RPL15, RPL14, RPL13, RPLP2, RPL22L1, UBA52, RPL26L1, RPLP1…
rRNA processing	168	-2.021	Downregulated	Cumulus cells (GSE10946) obese	NOL12, SBDS, MRPL1, XRN2, NOL8, BTRC, NOLC1, RRP36, NVL, RRP7A, DDX49, NOP10, BOP1, NOP2, FDXACB1, RRP1, RIOK1, RPS6, RIOK2, BMS1, NSUN3, NSUN5, TEX10, RPSA, UTP4, ERI3, NOL9, NOC4L, FTSJ3, MPHOSPH10, NOL6, METTL16, UTP6, C1D, UTP20, UTP3, UTP11, PES1, BUD23, MRPS11, HEATR1, TSR1, BYSL, TBL3, TSR3, LAS1L, RPL7, MRTO4, RCL1, WDR3, WDR43, WDR36, KRI1, FBLL1, IMP4, TFB2M, WDR74, MDN1, RPL7L1, RRS1, …
Chromosome Maintenance	109	-1.9775	Downregulated	Cumulus cells (GSE10946) obese	H2AFB1, WRAP53, NPM1, HIST1H2BJ, HIST1H2BI, HIST1H2BL, HIST1H2BN, HIST1H2BM, HIST1H2BO, HIST2H2AA4, HIST2H2AA3, CENPW, MIS18BP1, POLE3, HJURP, RUVBL1, MIS18A, BHLHE40 /// CENPX, RSF1, OIP5, CENPL, CENPP, RBBP4, CENPQ, CENPK, CENPI, CENPH, CENPT, H2AFJ, CENPC, CENPO, FEN1, ITGB3BP, POLA1, POLE, HIST1H2BK, H2AFV, PRIM2, DNA2, TERF1, TERT, CENPM, POLA2, HIST1H4C, CENPU, POLD3, POLD1, KNL1, RPA3, POL…
Cooperation of Prefoldin and TriC CCT in actin and tubulin folding	31	-1.9771	Downregulated	Cumulus cells (GSE10946) obese	TUBA4B, CCT8, PFDN4, TUBA1B, TUBB2A, PFDN1, PFDN6, CCT6B, TUBA8, TUBAL3, TUBA3E, CCT4, PFDN5, TUBA1C, TCP1, TUBA4A, TUBA1A, CCT6A, CCT5, VBP1, CCT7, TUBB4B, TUBB4A, ACTB, PFDN2, TUBB1, TUBB2B, CCT2, TUBB3, CCT3, TUBB6
Regulation of IFNG signaling	12	-1.9709	Downregulated	Cumulus cells (GSE10946) obese	PIAS1, IFNG, PTPN1, JAK2, PTPN6, JAK1, SOCS1, SUMO1, IFNGR1, IFNGR2, SOCS3, PTPN11
NADH dehydrogenase complex assembly	64	-1.9887	Downregulated	Skeletal muscle (GSE6798) obese	NDUFAF2, DMAC1, NDUFA13, NDUFA7, NDUFB2, NDUFB1, NDUFA2, NDUFA9, NDUFA8, NDUFB5, NDUFB3, FOXRED1, NDUFB8, NDUFB6, NDUFC1, NDUFC2, NDUFS6, NDUFS4, NDUFS3, NDUFS7, NDUFS1, NDUFS8, NDUFV2, NDUFV1, NDUFA5, NDUFB7, NDUFAF8, NDUFAF4, NUBPL, NDUFA3, NDUFB9, NDUFAB1, MT-ND5, MT-ND6, MT-ND1, NDUFB4, NDUFV3, MT-ND2, MT-ND3, NDUFB10, TMEM126B, NDUFA12, NDUFA10, MT-ND4, NDUFA11, ACAD9, NDUFB11, NDUFA6, TIMMD…
NOTE: For some of the tissues top upregulated and downregulated pathway gene sets were less than 20 because the less number of enriched pathway gene sets obtained from analysis for particular tissue.
