# Supplementary material for: Meta-analysis of gene expression profiles of lean and obese PCOS to identify differentially regulated pathways and risk of comorbidities
Source: Comput Struct Biotechnol J. 2020 Jun 21;18:1735–45. doi: 10.1016/j.csbj.2020.06.023 (PMC7352056; doi:10.1016/j.csbj.2020.06.023)
Supplement: Supplementary data 12 [file mmc12.xlsx]

## Sheet: Sheet1
Supplementary Table S9: Gene disease association in lean and obese PCOS
Diseases	No. of genes in lean PCOS	Genes present in lean PCOS	No. of genes in obese PCOS	Genes present in obese PCOS
Certain conditions originating in the perinatal period	1	ZFP57	2	SPINT2, EIF2AK3
Developmental anomalies	65	KIF7, CDKN1C, COL9A1, WNT5A, LTBP4, NOG, ZFPM2, PNPLA6, FN1, COLEC11, EDN1, ACTC1, AR, CYP1B1, TWIST1, NPHP3, PTHLH, RTTN, GATA4, DOCK6, KLF13, MED12, COL4A4, COX7B, ALMS1, DVL1, ABHD11, RAF1, DDX11, KMT2A, FLNA, MAP3K1, GLI3, ACAN, COL4A2, FSHR, COL11A1, ZNF423, MTRR, PI4KA, BBS1, INTU, LRIG2, BMPER, NSUN5, KIF2A, TGIF1, FGF9, KRT14, ACTB, TCIRG1, CSPP1, ACE, INPP5E, ERCC2, TGFB2, EHMT1, JAG1, C…	171	COL10A1, BUB1B, CKAP2L, LMBR1, SASS6, TSEN15, DMD, B3GALTL, CENPF, FBN2, LARP7, IFT80, CIT, TXNL4A, TCTEX1D2, GMNN, TBX3, ASPM, MKKS, GPC6, CENPE, ZNHIT3, FIG4, RAB23, HCCS, KIF14, KIF11, SNRPN, TRIP13, IGBP1, DNA2, CASC5, ESCO2, FLNB, UFSP2, PEX7, CCDC88C, PIBF1, TSPAN12, PTDSS1, KIAA0196, SEC23A, ELMO2, GK, FAR1, FN1, WDR60, NEDD4L, IARS2, COL4A2, LBR, HOXD10, TMEM67, SLC9A6, PEX5, TRAPPC2, ZMP…
Diseases of the blood or blood-forming organs	9	RAD51C, CDAN1, TSR2, ACD, ACTN1, FLNA, OPLAH, CFH, SERPIND1	42	FANCF, DIAPH1, UMPS, DKC1, ISCU, PANK2, YARS2, FANCC, HBB, RPS19, FANCD2, BRIP1, BRCA2, FANCB, RAD51, RPS28, RPS29, CYB5A, GLRX5, FANCL, FANCM, NOP10, DHFR, CALR, MCFD2, HOXA11, UBE2T, NHP2, GSS, GPI, SLC2A1, ACTN1, F13A1, SEC23B, FANCI, PGK1, TINF2, RPS26, SLC25A38, RAD51C, SBDS, MAD2L2
Diseases of the circulatory system	10	DTNA, VCL, GJA5, JUP, AKAP9, FOXC2, ACTC1, KCNQ1, MFAP5, PSEN2	18	LOX, PLN, ABCC9, CCBE1, KCND3, SMAD9, EIF2AK4, VEGFC, NEXN, NUP155, ACTA2, MYH11, CAV1, DMD, TPM1, JUP, RYR2, FAT4
Diseases of the digestive system	4	ABCB1, PRKCSH, FLNA, CTSB	6	ASCC1, TSLP, CTSB, CLDN1, SLCO2A1, CIRH1A
Diseases of the ear or mastoid process	1	CCDC50	7	DIAPH1, PRPS1, COCH, MSRB3, GPSM2, ACTG1, LRTOMT
Diseases of the genitourinary system	14	NPHP4, MAPKBP1, NPHP3, AQP2, COL4A4, WNK1, DNAH1, ZNF423, FSHR, CLCNKB, SF1, LAMB2, COL4A3, PLCE1	18	IQCB1, MAGED2, TMEM67, ARHGDIA, SLC4A4, WT1, SF1, EMP2, NPHP1, NUP93, SEC61A1, DIAPH2, OSGEP, SGPL1, NUP107, TPRKB, PLCE1, XPNPEP3
Diseases of the immune system	5	ATM, IL6, LIG1, IL7R, TYK2	17	ITCH, G6PC3, SP110, C6, C1QA, LIG4, VCP, C1QB, CD81, BLM, PCNA, C1S, NBN, PGM3, GFI1, LBR, ATM
Diseases of the musculoskeletal system or connective tissue	6	ABCB1, SQSTM1, TNFRSF11B, PLS3, IL6, ACAN	6	COL1A1, MMP2, SLCO2A1, COL1A2, MIF, PLS3
Diseases of the nervous system	38	TTF1, CNPY3, SCN9A, DNM1, BICD2, TPP1, ST3GAL3, KRIT1, KMT2B, SERPINI1, AARS2, TNNT1, CNNM2, PSEN2, KCNT2, EGR2, ADD3, FGD4, MTPAP, PRICKLE1, CHCHD2, GAD1, AP5Z1, YARS, NPRL3, HSPB8, DSTYK, SYT14, AR, SAMHD1, SYNE2, RNF213, FLVCR1, BRAT1, PNPLA6, FUS, FHL1, ACTB	101	POLR3B, DMD, YARS, ATP7A, KIAA0196, FRG1, COQ2, UCHL1, PRPS1, TRIP4, ALDH7A1, ITGA9, PRICKLE2, ARV1, CHCHD2, CCDC88C, RNASEH2B, GARS, ACTA2, PMP22, EEF2, ERLIN2, RNASEH2A, ENTPD1, ELP4, EIF2B3, SCN3A, MME, GDAP1, PMPCA, RAB7A, UBA5, COA6, ATP6V1A, SRPX2, SLC33A1, KARS, FARS2, TTF1, VCP, SYNJ1, ANO10, SPTLC2, ALDH18A1, LMNB1, COL12A1, GALC, SYNE1, ACTB, SPTLC1, ATL3, ASCC1, SNX14, SGCB, INF2, PRIC…
Diseases of the respiratory system	1	HMOX1	2	SDAD1, FCGR2A
Diseases of the skin	11	KLHL24, HPS4, ERCC2, UVSSA, ITGA6, ERCC6, LTBP4, AQP5, KRT14, SNAI2, SCN9A	15	ZMPSTE24, KRT14, SERPINB8, GTF2H5, OCA2, LIPN, ST14, FBN1, EDN3, FBLN5, PSENEN, NCSTN, ALDH18A1, ADAR, APCDD1
Diseases of the visual system	13	COL11A1, GSN, TUBGCP4, FAM161A, TEAD1, SNRNP200, CFH, CYP1B1, CTC1, IMPDH1, MAF, PRPF4, ERCC6	27	TMEM126A, TCF4, PRPF31, CERKL, DRAM2, DNA2, PRPH2, C1QTNF5, DHDDS, TGFBI, SNRNP200, RP2, HMCN1, PRIMPOL, NEK2, RP9, KCNJ13, ADAM9, KLHL7, RP1, DCN, CHN1, RNASEH1, EFEMP1, RRM2B, FBLN5, AGK
Endocrine, nutritional or metabolic diseases	40	PPOX, HAL, ESR1, RPIA, MAN2B1, PPM1K, IGF2BP2, PEX6, UCP2, AARS2, ASS1, GSN, RMND1, HGD, ST3GAL5, IDUA, CAD, VARS2, KLF11, AASS, GM2A, PDE8B, LRPPRC, SAMHD1, ARSA, CTH, CDKAL1, GUSB, CTSF, ASNS, MEN1, CNNM2, KCNQ1, NDUFAF1, DUSP6, NR1H4, SEMA3A, CTSD, MTRR, TPP1	165	PSPH, PPT1, PNPT1, PEX5, SUCLA2, PEX3, TIMMDC1, PRDX1, MRPS22, CTSK, HGD, IVD, NEU1, ATP7A, NDUFB3, AGK, MPDU1, IGF1, DLAT, PIGT, GNPTAB, PIGY, LDHA, FAR1, SAMD9, COX14, AAAS, LPL, ALG11, COX15, COQ4, DARS2, RRM2B, RFT1, ADAMTS9, MIPEP, GFM1, SLC40A1, COQ7, LYRM7, HADHB, CDKAL1, RNASEH2B, MRPS16, EIF2AK3, FARS2, GK, PMM2, ALDH18A1, FH, BOLA3, NDUFA13, SUCLG1, GLB1, NDUFV2, WDR45, SERPINA6, LYRM4,…
Injury, poisoning or certain other consequences of external causes	1	ACE	0
Mental, behavioural or neurodevelopmental disorders	17	KAT6A, BRWD3, PPP2R5D, HERC2, FOXP2, PACS1, CC2D1A, TSPAN7, KMT5B, CHI3L1, FMN2, PRSS12, ANK3, BDNF, FBXO31, ST3GAL3, NONO	22	USP9X, TPH2, PUS3, DDX3X, KIF4A, IMPA1, GDI1, TAF2, SYN2, PPP2R1A, FKBP5, ZDHHC9, BDNF, MEF2C, PHF8, CHI3L1, PPP2R5D, CTNNB1, TECR, NAA15, HERC2, UBE2A
Neoplasms	13	CDK4, BAX, FZD7, KEAP1, MEN1, MYC, ATM, KLF4, ESR1, AR, DNMT3A, MED12, EREG	28	BRCA1, RPS14, SDHB, KRAS, JUNB, FGFR2, CALR, CTNNB1, BMPR1A, CDKN1B, SMAD2, PTCH1, GSTP1, PDGFRA, CDH11, SDHC, AKT2, U2AF1, MSH3, BRCA2, FAS, MAX, MSH2, KIF14, OTX2, ATM, FH, AREG
Sleep-wake disorders	1	BDNF	2	BDNF, EDN3
Symptoms, signs or clinical findings, not elsewhere classified	3	FN1, CFH, ACTN4	7	TRPC6, ANLN, FN1, ACTN4, INF2, APOL1, TSPYL1
