# Supplementary material for: Meta-analysis of gene expression profiles of lean and obese PCOS to identify differentially regulated pathways and risk of comorbidities
Source: Comput Struct Biotechnol J. 2020 Jun 21;18:1735–45. doi: 10.1016/j.csbj.2020.06.023 (PMC7352056; doi:10.1016/j.csbj.2020.06.023)
Supplement: Supplementary data 14 [file mmc14.xlsx]

## Sheet: Sheet1
Supplementary Table S11: Enriched pathways in ovarian tissues of GPL570 for reproductive and endocrine diseases
Disease Name	Pathway Name	Status	Phenotype
Certain conditions originating in perinatal period	Regulation of beta-cell development	Downregulated	Lean-GSE10946
Certain conditions originating in perinatal period	regulation of G2/M transition of mitotic cell cycle	Downregulated	Lean-GSE10946
Certain conditions originating in perinatal period	positive regulation of chromosome organization	Downregulated	Lean-GSE10946
Certain conditions originating in perinatal period	regulation of cell cycle G2/M phase transition	Downregulated	Lean-GSE10946
Certain conditions originating in perinatal period	mitotic cell cycle checkpoint	Downregulated	Lean-GSE10946
Certain conditions originating in perinatal period	negative regulation of mitotic cell cycle phase transition	Downregulated	Lean-GSE10946
Certain conditions originating in perinatal period	cell cycle checkpoint	Downregulated	Lean-GSE10946
Certain conditions originating in perinatal period	regulation of histone modification	Downregulated	Lean-GSE10946
Certain conditions originating in perinatal period	positive regulation of cell cycle arrest	Downregulated	Lean-GSE10946
Certain conditions originating in perinatal period	mitotic DNA damage checkpoint	Downregulated	Lean-GSE10946
Certain conditions originating in perinatal period	mitotic DNA integrity checkpoint	Downregulated	Lean-GSE10946
Certain conditions originating in perinatal period	positive regulation of chromatin organization	Downregulated	Lean-GSE10946
Certain conditions originating in perinatal period	signal transduction by p53 class mediator	Downregulated	Lean-GSE10946
Certain conditions originating in perinatal period	positive regulation of histone modification	Downregulated	Lean-GSE10946
Certain conditions originating in perinatal period	negative regulation of cell cycle phase transition	Downregulated	Lean-GSE10946
Certain conditions originating in perinatal period	DNA integrity checkpoint	Downregulated	Lean-GSE10946
Certain conditions originating in perinatal period	regulation of chromatin organization	Downregulated	Lean-GSE10946
Certain conditions originating in perinatal period	DNA damage checkpoint	Downregulated	Lean-GSE10946
Certain conditions originating in perinatal period	Regulation of Glucokinase by Glucokinase Regulatory Protein	Downregulated	Lean-GSE10946
Certain conditions originating in perinatal period	DNA-templated transcription, initiation	Downregulated	Lean-GSE10946
Certain conditions originating in perinatal period	signal transduction involved in mitotic G1 DNA damage checkpoint	Downregulated	Lean-GSE10946
Certain conditions originating in perinatal period	signal transduction involved in mitotic DNA integrity checkpoint	Downregulated	Lean-GSE10946
Certain conditions originating in perinatal period	signal transduction involved in mitotic DNA damage checkpoint	Downregulated	Lean-GSE10946
Certain conditions originating in perinatal period	signal transduction involved in mitotic cell cycle checkpoint	Downregulated	Lean-GSE10946
Certain conditions originating in perinatal period	negative regulation of histone modification	Downregulated	Lean-GSE10946
Certain conditions originating in perinatal period	DNA damage response, signal transduction by p53 class mediator resulting in cell cycle arrest	Downregulated	Lean-GSE10946
Certain conditions originating in perinatal period	regulation of cell cycle arrest	Downregulated	Lean-GSE10946
Certain conditions originating in perinatal period	intracellular signal transduction involved in G1 DNA damage checkpoint	Downregulated	Lean-GSE10946
Certain conditions originating in perinatal period	negative regulation of chromosome organization	Downregulated	Lean-GSE10946
Certain conditions originating in perinatal period	G1 DNA damage checkpoint	Downregulated	Lean-GSE10946
Certain conditions originating in perinatal period	regulation of peptidyl-lysine acetylation	Downregulated	Lean-GSE10946
Certain conditions originating in perinatal period	regulation of histone acetylation	Downregulated	Lean-GSE10946
Certain conditions originating in perinatal period	microtubule cytoskeleton organization involved in mitosis	Downregulated	Lean-GSE10946
Certain conditions originating in perinatal period	mitotic G1/S transition checkpoint	Downregulated	Lean-GSE10946
Certain conditions originating in perinatal period	mitotic G1 DNA damage checkpoint	Downregulated	Lean-GSE10946
Certain conditions originating in perinatal period	DNA damage response, signal transduction by p53 class mediator	Downregulated	Lean-GSE10946
Certain conditions originating in perinatal period	signal transduction involved in DNA damage checkpoint	Downregulated	Lean-GSE10946
Certain conditions originating in perinatal period	regulation of microtubule polymerization or depolymerization	Downregulated	Lean-GSE10946
Certain conditions originating in perinatal period	signal transduction involved in cell cycle checkpoint	Downregulated	Lean-GSE10946
Certain conditions originating in perinatal period	regulation of protein acetylation	Downregulated	Lean-GSE10946
Certain conditions originating in perinatal period	negative regulation of G1/S transition of mitotic cell cycle	Downregulated	Lean-GSE10946
Certain conditions originating in perinatal period	regulation of protein polymerization	Downregulated	Lean-GSE10946
Certain conditions originating in perinatal period	signal transduction involved in DNA integrity checkpoint	Downregulated	Lean-GSE10946
Certain conditions originating in perinatal period	Notch-mediated HES HEY network	Downregulated	Lean-GSE10946
Certain conditions originating in perinatal period	response to starvation	Downregulated	Lean-GSE10946
Certain conditions originating in perinatal period	negative regulation of cell cycle G1/S phase transition	Downregulated	Lean-GSE10946
Certain conditions originating in perinatal period	peptidyl-serine phosphorylation	Downregulated	Lean-GSE10946
Certain conditions originating in perinatal period	regulation of microtubule polymerization	Downregulated	Lean-GSE10946
Certain conditions originating in perinatal period	TP53 Regulates Transcription of Cell Cycle Genes	Downregulated	Lean-GSE10946
Certain conditions originating in perinatal period	PID_HES_HEY_PATHWAY	Downregulated	Lean-GSE10946
Certain conditions originating in perinatal period	negative regulation of cellular catabolic process	Downregulated	Lean-GSE10946
Certain conditions originating in perinatal period	mitotic spindle organization	Downregulated	Lean-GSE10946
Certain conditions originating in perinatal period	Regulation of gene expression in late stage (branching morphogenesis) pancreatic bud precursor cells	Downregulated	Lean-GSE10946
Certain conditions originating in perinatal period	spindle organization	Downregulated	Lean-GSE10946
Certain conditions originating in perinatal period	regulation of G1/S transition of mitotic cell cycle	Downregulated	Lean-GSE10946
Certain conditions originating in perinatal period	endosomal transport	Downregulated	Lean-GSE10946
Certain conditions originating in perinatal period	regulation of microtubule cytoskeleton organization	Downregulated	Lean-GSE10946
Certain conditions originating in perinatal period	positive regulation of transcription by RNA polymerase I	Downregulated	Lean-GSE10946
Certain conditions originating in perinatal period	positive regulation of DNA metabolic process	Downregulated	Lean-GSE10946
Certain conditions originating in perinatal period	transcription initiation from RNA polymerase II promoter	Downregulated	Lean-GSE10946
Certain conditions originating in perinatal period	regulation of cell cycle G1/S phase transition	Downregulated	Lean-GSE10946
Certain conditions originating in perinatal period	peptidyl-serine modification	Downregulated	Lean-GSE10946
Certain conditions originating in perinatal period	regulation of microtubule-based process	Downregulated	Lean-GSE10946
Certain conditions originating in perinatal period	regulation of transcription by RNA polymerase I	Downregulated	Lean-GSE10946
Certain conditions originating in perinatal period	ST_JNK_MAPK_PATHWAY	Downregulated	Lean-GSE10946
Certain conditions originating in perinatal period	signal transduction in response to DNA damage	Downregulated	Lean-GSE10946
Certain conditions originating in perinatal period	chromatin remodeling	Downregulated	Lean-GSE10946
Certain conditions originating in perinatal period	positive regulation of protein polymerization	Downregulated	Lean-GSE10946
Certain conditions originating in perinatal period	cellular response to starvation	Downregulated	Lean-GSE10946
Certain conditions originating in perinatal period	AndrogenReceptor	Downregulated	Lean-GSE10946
Certain conditions originating in perinatal period	cell cycle arrest	Downregulated	Lean-GSE10946
Certain conditions originating in perinatal period	RhoA signaling pathway	Downregulated	Lean-GSE10946
Certain conditions originating in perinatal period	PID_RHOA_PATHWAY	Downregulated	Lean-GSE10946
Certain conditions originating in perinatal period	macromolecule methylation	Downregulated	Lean-GSE10946
Certain conditions originating in perinatal period	Insulin Pathway	Downregulated	Lean-GSE10946
Certain conditions originating in perinatal period	response to amino acid starvation	Downregulated	Lean-GSE10946
Certain conditions originating in perinatal period	cellular glucose homeostasis	Downregulated	Lean-GSE10946
Certain conditions originating in perinatal period	negative regulation of chromatin organization	Downregulated	Lean-GSE10946
Certain conditions originating in perinatal period	PID_INSULIN_PATHWAY	Downregulated	Lean-GSE10946
Certain conditions originating in perinatal period	cellular response to nutrient levels	Downregulated	Lean-GSE10946
Certain conditions originating in perinatal period	negative regulation of protein catabolic process	Downregulated	Lean-GSE10946
Certain conditions originating in perinatal period	negative regulation of cellular amide metabolic process	Downregulated	Lean-GSE10946
Certain conditions originating in perinatal period	cellular response to amino acid starvation	Downregulated	Lean-GSE10946
Certain conditions originating in perinatal period	negative regulation of translational initiation	Downregulated	Lean-GSE10946
Certain conditions originating in perinatal period	BIOCARTA_PPARA_PATHWAY	Downregulated	Lean-GSE10946
Certain conditions originating in perinatal period	positive regulation of protein acetylation	Downregulated	Lean-GSE10946
Certain conditions originating in perinatal period	negative regulation of protein complex assembly	Downregulated	Lean-GSE10946
Certain conditions originating in perinatal period	methylation	Downregulated	Lean-GSE10946
Certain conditions originating in perinatal period	positive regulation of G2/M transition of mitotic cell cycle	Downregulated	Lean-GSE10946
Certain conditions originating in perinatal period	negative regulation of translation	Downregulated	Lean-GSE10946
Certain conditions originating in perinatal period	positive regulation of cytoskeleton organization	Downregulated	Lean-GSE10946
Certain conditions originating in perinatal period	cellular response to extracellular stimulus	Downregulated	Lean-GSE10946
Certain conditions originating in perinatal period	regulation of protein oligomerization	Downregulated	Lean-GSE10946
Certain conditions originating in perinatal period	response to hexose	Downregulated	Lean-GSE10946
Certain conditions originating in perinatal period	response to monosaccharide	Downregulated	Lean-GSE10946
Certain conditions originating in perinatal period	positive regulation of mitotic cell cycle phase transition	Downregulated	Lean-GSE10946
Certain conditions originating in perinatal period	positive regulation of supramolecular fiber organization	Downregulated	Lean-GSE10946
Certain conditions originating in perinatal period	DNA methylation	Upregulated	Lean-GSE10946
Certain conditions originating in perinatal period	angiogenesis	Downregulated	Lean-GSE10946
Certain conditions originating in perinatal period	long-chain fatty-acyl-CoA metabolic process	Upregulated	Lean-GSE10946
Certain conditions originating in perinatal period	regulation of lymphocyte proliferation	Upregulated	Lean-GSE10946
Certain conditions originating in perinatal period	regulation of interferon-gamma production	Upregulated	Lean-GSE10946
Certain conditions originating in perinatal period	regulation of mononuclear cell proliferation	Upregulated	Lean-GSE10946
Certain conditions originating in perinatal period	regulation of leukocyte proliferation	Upregulated	Lean-GSE10946
Certain conditions originating in perinatal period	Amyloid fiber formation	Upregulated	Lean-GSE10946
Endocrine, nutritional or metabolic diseases	HALLMARK_MYOGENESIS	Downregulated	Lean-GSE10946
Endocrine, nutritional or metabolic diseases	negative regulation of cellular catabolic process	Downregulated	Lean-GSE10946
Endocrine, nutritional or metabolic diseases	cellular response to extracellular stimulus	Downregulated	Lean-GSE10946
Endocrine, nutritional or metabolic diseases	cellular response to nutrient levels	Downregulated	Lean-GSE10946
Endocrine, nutritional or metabolic diseases	DNA-templated transcription, initiation	Downregulated	Lean-GSE10946
Endocrine, nutritional or metabolic diseases	regulation of cellular protein catabolic process	Downregulated	Lean-GSE10946
Endocrine, nutritional or metabolic diseases	hormone-mediated signaling pathway	Downregulated	Lean-GSE10946
Endocrine, nutritional or metabolic diseases	regulation of protein binding	Downregulated	Lean-GSE10946
Endocrine, nutritional or metabolic diseases	PPARA activates gene expression	Downregulated	Lean-GSE10946
Endocrine, nutritional or metabolic diseases	Regulation of lipid metabolism by Peroxisome proliferator-activated receptor alpha (PPARalpha)	Downregulated	Lean-GSE10946
Endocrine, nutritional or metabolic diseases	sulfur amino acid metabolic process	Downregulated	Lean-GSE10946
Endocrine, nutritional or metabolic diseases	transcription initiation from RNA polymerase II promoter	Downregulated	Lean-GSE10946
Endocrine, nutritional or metabolic diseases	lysosomal transport	Downregulated	Lean-GSE10946
Endocrine, nutritional or metabolic diseases	positive regulation of protein catabolic process	Downregulated	Lean-GSE10946
Endocrine, nutritional or metabolic diseases	vacuolar transport	Downregulated	Lean-GSE10946
Endocrine, nutritional or metabolic diseases	BIOCARTA_PPARA_PATHWAY	Downregulated	Lean-GSE10946
Endocrine, nutritional or metabolic diseases	RNA modification	Downregulated	Lean-GSE10946
Endocrine, nutritional or metabolic diseases	methylation	Downregulated	Lean-GSE10946
Endocrine, nutritional or metabolic diseases	response to hexose	Downregulated	Lean-GSE10946
Endocrine, nutritional or metabolic diseases	response to monosaccharide	Downregulated	Lean-GSE10946
Endocrine, nutritional or metabolic diseases	positive regulation of intracellular transport	Downregulated	Lean-GSE10946
Endocrine, nutritional or metabolic diseases	AndrogenReceptor	Downregulated	Lean-GSE10946
Endocrine, nutritional or metabolic diseases	cell cycle arrest	Downregulated	Lean-GSE10946
Endocrine, nutritional or metabolic diseases	HALLMARK_APICAL_JUNCTION	Downregulated	Lean-GSE10946
Endocrine, nutritional or metabolic diseases	regulation of proteolysis involved in cellular protein catabolic process	Downregulated	Lean-GSE10946
Endocrine, nutritional or metabolic diseases	positive regulation of cellular protein catabolic process	Downregulated	Lean-GSE10946
Endocrine, nutritional or metabolic diseases	Regulation of beta-cell development	Downregulated	Lean-GSE10946
Endocrine, nutritional or metabolic diseases	urea metabolic process	Downregulated	Lean-GSE10946
Endocrine, nutritional or metabolic diseases	urea cycle	Downregulated	Lean-GSE10946
Endocrine, nutritional or metabolic diseases	nitrogen cycle metabolic process	Downregulated	Lean-GSE10946
Endocrine, nutritional or metabolic diseases	regulation of canonical Wnt signaling pathway	Downregulated	Lean-GSE10946
Endocrine, nutritional or metabolic diseases	HALLMARK_INTERFERON_GAMMA_RESPONSE	Upregulated	Lean-GSE10946
Endocrine, nutritional or metabolic diseases	Amyloid fiber formation	Upregulated	Lean-GSE10946
Endocrine, nutritional or metabolic diseases	SUMOylation	Downregulated	Lean-GSE10946
Endocrine, nutritional or metabolic diseases	SUMO E3 ligases SUMOylate target proteins	Downregulated	Lean-GSE10946
Endocrine, nutritional or metabolic diseases	nucleobase-containing compound transport	Downregulated	Lean-GSE10946
Endocrine, nutritional or metabolic diseases	regulation of intracellular protein transport	Downregulated	Lean-GSE10946
Endocrine, nutritional or metabolic diseases	response to starvation	Downregulated	Lean-GSE10946
Endocrine, nutritional or metabolic diseases	intracellular receptor signaling pathway	Downregulated	Lean-GSE10946
Endocrine, nutritional or metabolic diseases	negative regulation of autophagy	Downregulated	Lean-GSE10946
Endocrine, nutritional or metabolic diseases	HS-GAG degradation	Downregulated	Lean-GSE10946
Endocrine, nutritional or metabolic diseases	cellular response to starvation	Downregulated	Lean-GSE10946
Endocrine, nutritional or metabolic diseases	Wnt	Downregulated	Lean-GSE10946
Endocrine, nutritional or metabolic diseases	macromolecule methylation	Downregulated	Lean-GSE10946
Endocrine, nutritional or metabolic diseases	Wnt	Downregulated	Lean-GSE10946
Endocrine, nutritional or metabolic diseases	HALLMARK_MYC_TARGETS_V1	Downregulated	Lean-GSE10946
Endocrine, nutritional or metabolic diseases	Angiogenesis	Downregulated	Lean-GSE10946
Endocrine, nutritional or metabolic diseases	TSLP	Downregulated	Lean-GSE10946
Endocrine, nutritional or metabolic diseases	Urea cycle	Downregulated	Lean-GSE10946
Endocrine, nutritional or metabolic diseases	Metal ion SLC transporters	Upregulated	Lean-GSE10946
Endocrine, nutritional or metabolic diseases	Amine-derived hormones	Upregulated	Lean-GSE10946
Endocrine, nutritional or metabolic diseases	positive regulation of intracellular protein transport	Downregulated	Lean-GSE10946
Endocrine, nutritional or metabolic diseases	RNA 3'-end processing	Downregulated	Lean-GSE10946
Endocrine, nutritional or metabolic diseases	peptidyl-lysine modification	Downregulated	Lean-GSE10946
Endocrine, nutritional or metabolic diseases	ST_FAS_SIGNALING_PATHWAY	Downregulated	Lean-GSE10946
Endocrine, nutritional or metabolic diseases	sulfur amino acid catabolic process	Downregulated	Lean-GSE10946
Endocrine, nutritional or metabolic diseases	negative regulation of protein catabolic process	Downregulated	Lean-GSE10946
Endocrine, nutritional or metabolic diseases	regulation of macroautophagy	Downregulated	Lean-GSE10946
Endocrine, nutritional or metabolic diseases	PID_CERAMIDE_PATHWAY	Downregulated	Lean-GSE10946
Endocrine, nutritional or metabolic diseases	Regulation of nuclear SMAD2 3 signaling	Downregulated	Lean-GSE10946
Endocrine, nutritional or metabolic diseases	negative regulation of protein complex assembly	Downregulated	Lean-GSE10946
Endocrine, nutritional or metabolic diseases	PID_SMAD2_3NUCLEAR_PATHWAY	Downregulated	Lean-GSE10946
Endocrine, nutritional or metabolic diseases	regulation of protein oligomerization	Downregulated	Lean-GSE10946
Endocrine, nutritional or metabolic diseases	embryo development ending in birth or egg hatching	Downregulated	Lean-GSE10946
Endocrine, nutritional or metabolic diseases	angiogenesis	Downregulated	Lean-GSE10946
Endocrine, nutritional or metabolic diseases	HALLMARK_INFLAMMATORY_RESPONSE	Upregulated	Lean-GSE10946
Endocrine, nutritional or metabolic diseases	Transcriptional activation of mitochondrial biogenesis	Downregulated	Lean-GSE10946
Endocrine, nutritional or metabolic diseases	Fas	Downregulated	Lean-GSE10946
Endocrine, nutritional or metabolic diseases	mitochondrial genome maintenance	Downregulated	Lean-GSE10946
Endocrine, nutritional or metabolic diseases	ST_INTEGRIN_SIGNALING_PATHWAY	Downregulated	Lean-GSE10946
Endocrine, nutritional or metabolic diseases	peptidyl-serine modification	Downregulated	Lean-GSE10946
Endocrine, nutritional or metabolic diseases	Insulin Pathway	Downregulated	Lean-GSE10946
Endocrine, nutritional or metabolic diseases	RNA methylation	Downregulated	Lean-GSE10946
Endocrine, nutritional or metabolic diseases	regulation of proteasomal protein catabolic process	Downregulated	Lean-GSE10946
Endocrine, nutritional or metabolic diseases	PID_INSULIN_PATHWAY	Downregulated	Lean-GSE10946
Endocrine, nutritional or metabolic diseases	Deactivation of the beta-catenin transactivating complex	Downregulated	Lean-GSE10946
Endocrine, nutritional or metabolic diseases	Ceramide signaling pathway	Downregulated	Lean-GSE10946
Endocrine, nutritional or metabolic diseases	protein localization to cell periphery	Downregulated	Lean-GSE10946
Endocrine, nutritional or metabolic diseases	SIG_BCR_SIGNALING_PATHWAY	Downregulated	Lean-GSE10946
Endocrine, nutritional or metabolic diseases	FSH	Downregulated	Lean-GSE10946
Endocrine, nutritional or metabolic diseases	positive regulation of Wnt signaling pathway	Downregulated	Lean-GSE10946
Endocrine, nutritional or metabolic diseases	positive regulation of supramolecular fiber organization	Downregulated	Lean-GSE10946
Endocrine, nutritional or metabolic diseases	negative regulation of Wnt signaling pathway	Downregulated	Lean-GSE10946
Endocrine, nutritional or metabolic diseases	regulation of protein modification by small protein conjugation or removal	Downregulated	Lean-GSE10946
Endocrine, nutritional or metabolic diseases	Methylation	Downregulated	Lean-GSE10946
Endocrine, nutritional or metabolic diseases	regulation of lymphocyte proliferation	Upregulated	Lean-GSE10946
Endocrine, nutritional or metabolic diseases	regulation of mononuclear cell proliferation	Upregulated	Lean-GSE10946
Endocrine, nutritional or metabolic diseases	regulation of leukocyte proliferation	Upregulated	Lean-GSE10946
Endocrine, nutritional or metabolic diseases	defense response to bacterium	Upregulated	Lean-GSE10946
Endocrine, nutritional or metabolic diseases	cellular zinc ion homeostasis	Upregulated	Lean-GSE10946
Endocrine, nutritional or metabolic diseases	zinc ion homeostasis	Upregulated	Lean-GSE10946
Endocrine, nutritional or metabolic diseases	humoral immune response	Upregulated	Lean-GSE10946
Endocrine, nutritional or metabolic diseases	HALLMARK_MITOTIC_SPINDLE	Downregulated	Lean-GSE10946
Endocrine, nutritional or metabolic diseases	regulation of cell cycle arrest	Downregulated	Lean-GSE10946
Endocrine, nutritional or metabolic diseases	positive regulation of proteolysis involved in cellular protein catabolic process	Downregulated	Lean-GSE10946
Endocrine, nutritional or metabolic diseases	peptidyl-serine phosphorylation	Downregulated	Lean-GSE10946
Endocrine, nutritional or metabolic diseases	PID_AR_PATHWAY	Downregulated	Lean-GSE10946
Endocrine, nutritional or metabolic diseases	TGF_beta_Receptor	Downregulated	Lean-GSE10946
Endocrine, nutritional or metabolic diseases	endosome to lysosome transport	Downregulated	Lean-GSE10946
Endocrine, nutritional or metabolic diseases	PID_MYC_ACTIV_PATHWAY	Downregulated	Lean-GSE10946
Endocrine, nutritional or metabolic diseases	endosomal transport	Downregulated	Lean-GSE10946
Endocrine, nutritional or metabolic diseases	Validated targets of C-MYC transcriptional activation	Downregulated	Lean-GSE10946
Endocrine, nutritional or metabolic diseases	Coregulation of Androgen receptor activity	Downregulated	Lean-GSE10946
Endocrine, nutritional or metabolic diseases	regulation of protein homooligomerization	Downregulated	Lean-GSE10946
Endocrine, nutritional or metabolic diseases	Signaling events mediated by Hepatocyte Growth Factor Receptor (c-Met)	Downregulated	Lean-GSE10946
Endocrine, nutritional or metabolic diseases	PID_PDGFRB_PATHWAY	Downregulated	Lean-GSE10946
Endocrine, nutritional or metabolic diseases	response to UV	Downregulated	Lean-GSE10946
Endocrine, nutritional or metabolic diseases	PID_MET_PATHWAY	Downregulated	Lean-GSE10946
Endocrine, nutritional or metabolic diseases	PDGFR-beta signaling pathway	Downregulated	Lean-GSE10946
Endocrine, nutritional or metabolic diseases	Transcriptional regulation of white adipocyte differentiation	Downregulated	Lean-GSE10946
Endocrine, nutritional or metabolic diseases	ST_B_CELL_ANTIGEN_RECEPTOR	Downregulated	Lean-GSE10946
Endocrine, nutritional or metabolic diseases	negative regulation of cellular amide metabolic process	Downregulated	Lean-GSE10946
Endocrine, nutritional or metabolic diseases	Fc receptor signaling pathway	Downregulated	Lean-GSE10946
Endocrine, nutritional or metabolic diseases	cellular response to steroid hormone stimulus	Downregulated	Lean-GSE10946
Endocrine, nutritional or metabolic diseases	positive regulation of mitochondrion organization	Downregulated	Lean-GSE10946
Endocrine, nutritional or metabolic diseases	canonical Wnt signaling pathway	Downregulated	Lean-GSE10946
Endocrine, nutritional or metabolic diseases	ribonucleoprotein complex assembly	Downregulated	Lean-GSE10946
Endocrine, nutritional or metabolic diseases	Mitotic G1-G1 S phases	Downregulated	Lean-GSE10946
Endocrine, nutritional or metabolic diseases	Fcgamma receptor (FCGR) dependent phagocytosis	Downregulated	Lean-GSE10946
Endocrine, nutritional or metabolic diseases	Plasma membrane estrogen receptor signaling	Downregulated	Lean-GSE10946
Endocrine, nutritional or metabolic diseases	intrinsic apoptotic signaling pathway	Downregulated	Lean-GSE10946
Endocrine, nutritional or metabolic diseases	Validated nuclear estrogen receptor alpha network	Downregulated	Lean-GSE10946
Endocrine, nutritional or metabolic diseases	protein localization to plasma membrane	Downregulated	Lean-GSE10946
Endocrine, nutritional or metabolic diseases	PID_ERA_GENOMIC_PATHWAY	Downregulated	Lean-GSE10946
Endocrine, nutritional or metabolic diseases	regulation of cell killing	Upregulated	Lean-GSE10946
Endocrine, nutritional or metabolic diseases	regulation of interferon-gamma production	Upregulated	Lean-GSE10946
Endocrine, nutritional or metabolic diseases	HALLMARK_ALLOGRAFT_REJECTION	Upregulated	Lean-GSE10946
Endocrine, nutritional or metabolic diseases	alpha-linolenic acid metabolic process	Upregulated	Lean-GSE10946
Endocrine, nutritional or metabolic diseases	DNA replication	Downregulated	Lean-GSE10946
Endocrine, nutritional or metabolic diseases	DNA-dependent DNA replication	Downregulated	Lean-GSE10946
Endocrine, nutritional or metabolic diseases	Regulation of TP53 Activity	Downregulated	Lean-GSE10946
Endocrine, nutritional or metabolic diseases	mitotic cell cycle checkpoint	Downregulated	Lean-GSE10946
Endocrine, nutritional or metabolic diseases	HALLMARK_G2M_CHECKPOINT	Downregulated	Lean-GSE10946
Endocrine, nutritional or metabolic diseases	negative regulation of mitotic cell cycle phase transition	Downregulated	Lean-GSE10946
Endocrine, nutritional or metabolic diseases	establishment of RNA localization	Downregulated	Lean-GSE10946
Endocrine, nutritional or metabolic diseases	cell cycle checkpoint	Downregulated	Lean-GSE10946
Endocrine, nutritional or metabolic diseases	RNA localization	Downregulated	Lean-GSE10946
Endocrine, nutritional or metabolic diseases	RNA transport	Downregulated	Lean-GSE10946
Endocrine, nutritional or metabolic diseases	nucleic acid transport	Downregulated	Lean-GSE10946
Endocrine, nutritional or metabolic diseases	negative regulation of cell cycle phase transition	Downregulated	Lean-GSE10946
Endocrine, nutritional or metabolic diseases	beta-catenin-TCF complex assembly	Downregulated	Lean-GSE10946
Endocrine, nutritional or metabolic diseases	LKB1 signaling events	Downregulated	Lean-GSE10946
Endocrine, nutritional or metabolic diseases	PID_FOXO_PATHWAY	Downregulated	Lean-GSE10946
Endocrine, nutritional or metabolic diseases	PID_LKB1_PATHWAY	Downregulated	Lean-GSE10946
Endocrine, nutritional or metabolic diseases	G1/S transition of mitotic cell cycle	Downregulated	Lean-GSE10946
Endocrine, nutritional or metabolic diseases	FoxO family signaling	Downregulated	Lean-GSE10946
Endocrine, nutritional or metabolic diseases	cell cycle G1/S phase transition	Downregulated	Lean-GSE10946
Endocrine, nutritional or metabolic diseases	Notch-mediated HES HEY network	Downregulated	Lean-GSE10946
Endocrine, nutritional or metabolic diseases	protein acylation	Downregulated	Lean-GSE10946
Endocrine, nutritional or metabolic diseases	PID_ECADHERIN_STABILIZATION_PATHWAY	Downregulated	Lean-GSE10946
Endocrine, nutritional or metabolic diseases	PID_TAP63_PATHWAY	Downregulated	Lean-GSE10946
Endocrine, nutritional or metabolic diseases	regulation of ubiquitin-dependent protein catabolic process	Downregulated	Lean-GSE10946
Endocrine, nutritional or metabolic diseases	PID_HES_HEY_PATHWAY	Downregulated	Lean-GSE10946
Endocrine, nutritional or metabolic diseases	regulation of mRNA catabolic process	Downregulated	Lean-GSE10946
Endocrine, nutritional or metabolic diseases	Validated transcriptional targets of TAp63 isoforms	Downregulated	Lean-GSE10946
Endocrine, nutritional or metabolic diseases	membrane docking	Downregulated	Lean-GSE10946
Endocrine, nutritional or metabolic diseases	mRNA 3'-end processing	Downregulated	Lean-GSE10946
Endocrine, nutritional or metabolic diseases	regulation of autophagy of mitochondrion	Downregulated	Lean-GSE10946
Endocrine, nutritional or metabolic diseases	regulation of G1/S transition of mitotic cell cycle	Downregulated	Lean-GSE10946
Endocrine, nutritional or metabolic diseases	regulation of cell projection assembly	Downregulated	Lean-GSE10946
Endocrine, nutritional or metabolic diseases	regulation of plasma membrane bounded cell projection assembly	Downregulated	Lean-GSE10946
Endocrine, nutritional or metabolic diseases	regulation of nucleocytoplasmic transport	Downregulated	Lean-GSE10946
Endocrine, nutritional or metabolic diseases	Circadian Clock	Downregulated	Lean-GSE10946
Endocrine, nutritional or metabolic diseases	regulation of cell cycle G1/S phase transition	Downregulated	Lean-GSE10946
Endocrine, nutritional or metabolic diseases	regulation of protein targeting	Downregulated	Lean-GSE10946
Endocrine, nutritional or metabolic diseases	actin filament organization	Downregulated	Lean-GSE10946
Endocrine, nutritional or metabolic diseases	Regulation of Telomerase	Downregulated	Lean-GSE10946
Endocrine, nutritional or metabolic diseases	Huntington disease	Downregulated	Lean-GSE10946
Endocrine, nutritional or metabolic diseases	tube formation	Downregulated	Lean-GSE10946
Endocrine, nutritional or metabolic diseases	Nucleobase biosynthesis	Downregulated	Lean-GSE10946
Endocrine, nutritional or metabolic diseases	PID_TELOMERASE_PATHWAY	Downregulated	Lean-GSE10946
Endocrine, nutritional or metabolic diseases	Pantothenate biosynthesis	Downregulated	Lean-GSE10946
Endocrine, nutritional or metabolic diseases	ncRNA 3'-end processing	Downregulated	Lean-GSE10946
Endocrine, nutritional or metabolic diseases	cellular glucose homeostasis	Downregulated	Lean-GSE10946
Endocrine, nutritional or metabolic diseases	SIG_INSULIN_RECEPTOR_PATHWAY_IN_CARDIAC_MYOCYTES	Downregulated	Lean-GSE10946
Endocrine, nutritional or metabolic diseases	ST_WNT_BETA_CATENIN_PATHWAY	Downregulated	Lean-GSE10946
Endocrine, nutritional or metabolic diseases	p53 pathway	Downregulated	Lean-GSE10946
Endocrine, nutritional or metabolic diseases	negative regulation of cellular protein catabolic process	Downregulated	Lean-GSE10946
Endocrine, nutritional or metabolic diseases	PID_NCADHERIN_PATHWAY	Downregulated	Lean-GSE10946
Endocrine, nutritional or metabolic diseases	Signaling by NTRKs	Downregulated	Lean-GSE10946
Endocrine, nutritional or metabolic diseases	positive regulation of fatty acid oxidation	Downregulated	Lean-GSE10946
Endocrine, nutritional or metabolic diseases	PID_ERBB1_DOWNSTREAM_PATHWAY	Downregulated	Lean-GSE10946
Endocrine, nutritional or metabolic diseases	embryonic epithelial tube formation	Downregulated	Lean-GSE10946
Endocrine, nutritional or metabolic diseases	PID_PI3KCI_AKT_PATHWAY	Downregulated	Lean-GSE10946
Endocrine, nutritional or metabolic diseases	FAS signaling pathway	Downregulated	Lean-GSE10946
Endocrine, nutritional or metabolic diseases	cytoskeleton-dependent intracellular transport	Downregulated	Lean-GSE10946
Endocrine, nutritional or metabolic diseases	epithelial tube formation	Downregulated	Lean-GSE10946
Endocrine, nutritional or metabolic diseases	PID_FAS_PATHWAY	Downregulated	Lean-GSE10946
Endocrine, nutritional or metabolic diseases	negative regulation of cytoskeleton organization	Downregulated	Lean-GSE10946
Endocrine, nutritional or metabolic diseases	phospholipid catabolic process	Downregulated	Lean-GSE10946
Endocrine, nutritional or metabolic diseases	Signaling by NTRK1 (TRKA)	Downregulated	Lean-GSE10946
Endocrine, nutritional or metabolic diseases	Class I PI3K signaling events mediated by Akt	Downregulated	Lean-GSE10946
Endocrine, nutritional or metabolic diseases	Fc-epsilon receptor signaling pathway	Downregulated	Lean-GSE10946
Endocrine, nutritional or metabolic diseases	positive regulation of cytoskeleton organization	Downregulated	Lean-GSE10946
Endocrine, nutritional or metabolic diseases	ErbB1 downstream signaling	Downregulated	Lean-GSE10946
Endocrine, nutritional or metabolic diseases	low-density lipoprotein receptor particle metabolic process	Downregulated	Lean-GSE10946
Endocrine, nutritional or metabolic diseases	protein targeting to vacuole	Downregulated	Lean-GSE10946
Endocrine, nutritional or metabolic diseases	N-cadherin signaling events	Downregulated	Lean-GSE10946
Endocrine, nutritional or metabolic diseases	negative regulation of protein complex disassembly	Downregulated	Lean-GSE10946
Endocrine, nutritional or metabolic diseases	positive regulation of canonical Wnt signaling pathway	Downregulated	Lean-GSE10946
Endocrine, nutritional or metabolic diseases	regulation of ERBB signaling pathway	Downregulated	Lean-GSE10946
Endocrine, nutritional or metabolic diseases	BCR	Downregulated	Lean-GSE10946
Endocrine, nutritional or metabolic diseases	cell division	Downregulated	Lean-GSE10946
Endocrine, nutritional or metabolic diseases	Oncogenic MAPK signaling	Downregulated	Lean-GSE10946
Endocrine, nutritional or metabolic diseases	Factors involved in megakaryocyte development and platelet production	Downregulated	Lean-GSE10946
Endocrine, nutritional or metabolic diseases	PID_IGF1_PATHWAY	Downregulated	Lean-GSE10946
Endocrine, nutritional or metabolic diseases	PID_ERBB1_RECEPTOR_PROXIMAL_PATHWAY	Downregulated	Lean-GSE10946
Endocrine, nutritional or metabolic diseases	regulation of dephosphorylation	Downregulated	Lean-GSE10946
Endocrine, nutritional or metabolic diseases	HALLMARK_PI3K_AKT_MTOR_SIGNALING	Downregulated	Lean-GSE10946
Endocrine, nutritional or metabolic diseases	cellular response to molecule of bacterial origin	Upregulated	Lean-GSE10946
Endocrine, nutritional or metabolic diseases	imidazole-containing compound metabolic process	Upregulated	Lean-GSE10946
Endocrine, nutritional or metabolic diseases	Formation of the beta-catenin:TCF transactivating complex	Upregulated	Lean-GSE10946
Endocrine, nutritional or metabolic diseases	indole-containing compound metabolic process	Upregulated	Lean-GSE10946
Endocrine, nutritional or metabolic diseases	cellular response to lipopolysaccharide	Upregulated	Lean-GSE10946
Endocrine, nutritional or metabolic diseases	cell chemotaxis	Upregulated	Lean-GSE10946
Endocrine, nutritional or metabolic diseases	cytokine secretion	Upregulated	Lean-GSE10946
Endocrine, nutritional or metabolic diseases	negative regulation of steroid biosynthetic process	Upregulated	Lean-GSE10946
Endocrine, nutritional or metabolic diseases	negative regulation of steroid metabolic process	Upregulated	Lean-GSE10946
Endocrine, nutritional or metabolic diseases	alpha-linolenic acid (ALA) metabolism	Upregulated	Lean-GSE10946
Endocrine, nutritional or metabolic diseases	SRP-dependent cotranslational protein targeting to membrane	Upregulated	Lean-GSE10946
Endocrine, nutritional or metabolic diseases	alpha-linolenic (omega3) and linoleic (omega6) acid metabolism	Upregulated	Lean-GSE10946
Endocrine, nutritional or metabolic diseases	cell killing	Upregulated	Lean-GSE10946
Endocrine, nutritional or metabolic diseases	positive regulation of inflammatory response	Upregulated	Lean-GSE10946
Endocrine, nutritional or metabolic diseases	Senescence-Associated Secretory Phenotype (SASP)	Upregulated	Lean-GSE10946
Endocrine, nutritional or metabolic diseases	antimicrobial humoral response	Upregulated	Lean-GSE10946
Endocrine, nutritional or metabolic diseases	HALLMARK_E2F_TARGETS	Downregulated	Lean-GSE10946
Endocrine, nutritional or metabolic diseases	mRNA transport	Downregulated	Lean-GSE10946
Endocrine, nutritional or metabolic diseases	mRNA export from nucleus	Downregulated	Lean-GSE10946
Endocrine, nutritional or metabolic diseases	SUMOylation of DNA damage response and repair proteins	Downregulated	Lean-GSE10946
Endocrine, nutritional or metabolic diseases	mRNA-containing ribonucleoprotein complex export from nucleus	Downregulated	Lean-GSE10946
Endocrine, nutritional or metabolic diseases	nuclear export	Downregulated	Lean-GSE10946
Endocrine, nutritional or metabolic diseases	regulation of mRNA processing	Downregulated	Lean-GSE10946
Endocrine, nutritional or metabolic diseases	protein export from nucleus	Downregulated	Lean-GSE10946
Endocrine, nutritional or metabolic diseases	PID_E2F_PATHWAY	Downregulated	Lean-GSE10946
Endocrine, nutritional or metabolic diseases	E2F transcription factor network	Downregulated	Lean-GSE10946
Endocrine, nutritional or metabolic diseases	positive regulation of cell cycle arrest	Downregulated	Lean-GSE10946
Endocrine, nutritional or metabolic diseases	ribonucleoprotein complex export from nucleus	Downregulated	Lean-GSE10946
Endocrine, nutritional or metabolic diseases	cell cycle G2/M phase transition	Downregulated	Lean-GSE10946
Endocrine, nutritional or metabolic diseases	ribonucleoprotein complex localization	Downregulated	Lean-GSE10946
Endocrine, nutritional or metabolic diseases	RNA export from nucleus	Downregulated	Lean-GSE10946
Endocrine, nutritional or metabolic diseases	G2/M transition of mitotic cell cycle	Downregulated	Lean-GSE10946
Endocrine, nutritional or metabolic diseases	Interactions of Vpr with host cellular proteins	Downregulated	Lean-GSE10946
Endocrine, nutritional or metabolic diseases	PID_HDAC_CLASSI_PATHWAY	Downregulated	Lean-GSE10946
Endocrine, nutritional or metabolic diseases	intracellular steroid hormone receptor signaling pathway	Downregulated	Lean-GSE10946
Endocrine, nutritional or metabolic diseases	steroid hormone mediated signaling pathway	Downregulated	Lean-GSE10946
Endocrine, nutritional or metabolic diseases	neural tube development	Downregulated	Lean-GSE10946
Endocrine, nutritional or metabolic diseases	Signaling events mediated by HDAC Class I	Downregulated	Lean-GSE10946
Endocrine, nutritional or metabolic diseases	Integrin signalling pathway	Downregulated	Lean-GSE10946
Endocrine, nutritional or metabolic diseases	Regulation of Glucokinase by Glucokinase Regulatory Protein	Downregulated	Lean-GSE10946
Endocrine, nutritional or metabolic diseases	CDC42 signaling events	Downregulated	Lean-GSE10946
Endocrine, nutritional or metabolic diseases	PID_CDC42_PATHWAY	Downregulated	Lean-GSE10946
Endocrine, nutritional or metabolic diseases	BIOCARTA_RACCYCD_PATHWAY	Downregulated	Lean-GSE10946
Endocrine, nutritional or metabolic diseases	production of miRNAs involved in gene silencing by miRNA	Downregulated	Lean-GSE10946
Endocrine, nutritional or metabolic diseases	production of small RNA involved in gene silencing by RNA	Downregulated	Lean-GSE10946
Endocrine, nutritional or metabolic diseases	cytosolic transport	Downregulated	Lean-GSE10946
Endocrine, nutritional or metabolic diseases	microtubule anchoring	Downregulated	Lean-GSE10946
Endocrine, nutritional or metabolic diseases	BIOCARTA_EIF4_PATHWAY	Downregulated	Lean-GSE10946
Endocrine, nutritional or metabolic diseases	Regulation of Androgen receptor activity	Downregulated	Lean-GSE10946
Endocrine, nutritional or metabolic diseases	PID_AR_TF_PATHWAY	Downregulated	Lean-GSE10946
Endocrine, nutritional or metabolic diseases	regulation of microtubule polymerization or depolymerization	Downregulated	Lean-GSE10946
Endocrine, nutritional or metabolic diseases	dsRNA processing	Downregulated	Lean-GSE10946
Endocrine, nutritional or metabolic diseases	Stabilization and expansion of the E-cadherin adherens junction	Downregulated	Lean-GSE10946
Endocrine, nutritional or metabolic diseases	receptor catabolic process	Downregulated	Lean-GSE10946
Endocrine, nutritional or metabolic diseases	BIOCARTA_CARM_ER_PATHWAY	Downregulated	Lean-GSE10946
Endocrine, nutritional or metabolic diseases	Canonical Wnt signaling pathway	Downregulated	Lean-GSE10946
Endocrine, nutritional or metabolic diseases	PID_WNT_NONCANONICAL_PATHWAY	Downregulated	Lean-GSE10946
Endocrine, nutritional or metabolic diseases	negative regulation of G1/S transition of mitotic cell cycle	Downregulated	Lean-GSE10946
Endocrine, nutritional or metabolic diseases	regulation of protein polymerization	Downregulated	Lean-GSE10946
Endocrine, nutritional or metabolic diseases	Noncanonical Wnt signaling pathway	Downregulated	Lean-GSE10946
Endocrine, nutritional or metabolic diseases	PID_WNT_CANONICAL_PATHWAY	Downregulated	Lean-GSE10946
Endocrine, nutritional or metabolic diseases	negative regulation of cell cycle G1/S phase transition	Downregulated	Lean-GSE10946
Endocrine, nutritional or metabolic diseases	BIOCARTA_PTEN_PATHWAY	Downregulated	Lean-GSE10946
Endocrine, nutritional or metabolic diseases	regulation of organelle assembly	Downregulated	Lean-GSE10946
Endocrine, nutritional or metabolic diseases	neural tube closure	Downregulated	Lean-GSE10946
Endocrine, nutritional or metabolic diseases	organelle localization by membrane tethering	Downregulated	Lean-GSE10946
Endocrine, nutritional or metabolic diseases	tube closure	Downregulated	Lean-GSE10946
Endocrine, nutritional or metabolic diseases	atrial septum development	Downregulated	Lean-GSE10946
Endocrine, nutritional or metabolic diseases	regulation of telomerase activity	Downregulated	Lean-GSE10946
Endocrine, nutritional or metabolic diseases	neural tube formation	Downregulated	Lean-GSE10946
Endocrine, nutritional or metabolic diseases	BIOCARTA_PTDINS_PATHWAY	Downregulated	Lean-GSE10946
Endocrine, nutritional or metabolic diseases	Nongenotropic Androgen signaling	Downregulated	Lean-GSE10946
Endocrine, nutritional or metabolic diseases	regulation of TORC1 signaling	Downregulated	Lean-GSE10946
Endocrine, nutritional or metabolic diseases	regulation of microtubule cytoskeleton organization	Downregulated	Lean-GSE10946
Endocrine, nutritional or metabolic diseases	regulation of DNA-templated transcription, elongation	Downregulated	Lean-GSE10946
Endocrine, nutritional or metabolic diseases	gene silencing by miRNA	Downregulated	Lean-GSE10946
Endocrine, nutritional or metabolic diseases	positive regulation of nucleocytoplasmic transport	Downregulated	Lean-GSE10946
Endocrine, nutritional or metabolic diseases	PID_P73PATHWAY	Downregulated	Lean-GSE10946
Endocrine, nutritional or metabolic diseases	limb development	Downregulated	Lean-GSE10946
Endocrine, nutritional or metabolic diseases	Signaling by TGF-beta Receptor Complex	Downregulated	Lean-GSE10946
Endocrine, nutritional or metabolic diseases	positive regulation of mRNA metabolic process	Downregulated	Lean-GSE10946
Endocrine, nutritional or metabolic diseases	posttranscriptional gene silencing by RNA	Downregulated	Lean-GSE10946
Endocrine, nutritional or metabolic diseases	p73 transcription factor network	Downregulated	Lean-GSE10946
Endocrine, nutritional or metabolic diseases	regulation of microtubule-based process	Downregulated	Lean-GSE10946
Endocrine, nutritional or metabolic diseases	cardiac atrium development	Downregulated	Lean-GSE10946
Endocrine, nutritional or metabolic diseases	regulation of DNA biosynthetic process	Downregulated	Lean-GSE10946
Endocrine, nutritional or metabolic diseases	negative regulation of macroautophagy	Downregulated	Lean-GSE10946
Endocrine, nutritional or metabolic diseases	posttranscriptional gene silencing	Downregulated	Lean-GSE10946
Endocrine, nutritional or metabolic diseases	PID_AR_NONGENOMIC_PATHWAY	Downregulated	Lean-GSE10946
Endocrine, nutritional or metabolic diseases	Purine ribonucleoside monophosphate biosynthesis	Downregulated	Lean-GSE10946
Endocrine, nutritional or metabolic diseases	positive regulation of calcium ion import into sarcoplasmic reticulum	Downregulated	Lean-GSE10946
Endocrine, nutritional or metabolic diseases	ST_JNK_MAPK_PATHWAY	Downregulated	Lean-GSE10946
Endocrine, nutritional or metabolic diseases	regulation of intracellular steroid hormone receptor signaling pathway	Downregulated	Lean-GSE10946
Endocrine, nutritional or metabolic diseases	chromatin remodeling	Downregulated	Lean-GSE10946
Endocrine, nutritional or metabolic diseases	positive regulation of protein polymerization	Downregulated	Lean-GSE10946
Endocrine, nutritional or metabolic diseases	intracellular estrogen receptor signaling pathway	Downregulated	Lean-GSE10946
Endocrine, nutritional or metabolic diseases	appendage development	Downregulated	Lean-GSE10946
Endocrine, nutritional or metabolic diseases	BIOCARTA_ECM_PATHWAY	Downregulated	Lean-GSE10946
Endocrine, nutritional or metabolic diseases	Tolerance by Mtb to nitric oxide produced by macrophages	Downregulated	Lean-GSE10946
Endocrine, nutritional or metabolic diseases	negative regulation of proteolysis involved in cellular protein catabolic process	Downregulated	Lean-GSE10946
Endocrine, nutritional or metabolic diseases	positive regulation of ubiquitin-dependent protein catabolic process	Downregulated	Lean-GSE10946
Endocrine, nutritional or metabolic diseases	primary neural tube formation	Downregulated	Lean-GSE10946
Endocrine, nutritional or metabolic diseases	Signaling by TGF-beta family members	Downregulated	Lean-GSE10946
Endocrine, nutritional or metabolic diseases	response to amino acid starvation	Downregulated	Lean-GSE10946
Endocrine, nutritional or metabolic diseases	Vitamin B6 biosynthesis	Downregulated	Lean-GSE10946
Endocrine, nutritional or metabolic diseases	VEGF signaling pathway	Downregulated	Lean-GSE10946
Endocrine, nutritional or metabolic diseases	NCAM1 interactions	Downregulated	Lean-GSE10946
Endocrine, nutritional or metabolic diseases	negative regulation of proteasomal protein catabolic process	Downregulated	Lean-GSE10946
Endocrine, nutritional or metabolic diseases	BIOCARTA_CERAMIDE_PATHWAY	Downregulated	Lean-GSE10946
Endocrine, nutritional or metabolic diseases	mitochondrial DNA metabolic process	Downregulated	Lean-GSE10946
Endocrine, nutritional or metabolic diseases	Constitutive Signaling by AKT1 E17K in Cancer	Downregulated	Lean-GSE10946
Endocrine, nutritional or metabolic diseases	cellular response to amino acid starvation	Downregulated	Lean-GSE10946
Endocrine, nutritional or metabolic diseases	negative regulation of gene silencing by miRNA	Downregulated	Lean-GSE10946
Endocrine, nutritional or metabolic diseases	protein localization to nucleus	Downregulated	Lean-GSE10946
Endocrine, nutritional or metabolic diseases	VEGFR2 mediated vascular permeability	Downregulated	Lean-GSE10946
Endocrine, nutritional or metabolic diseases	gene silencing by RNA	Downregulated	Lean-GSE10946
Endocrine, nutritional or metabolic diseases	S Phase	Downregulated	Lean-GSE10946
Endocrine, nutritional or metabolic diseases	negative regulation of gene silencing by RNA	Downregulated	Lean-GSE10946
Endocrine, nutritional or metabolic diseases	double-strand break repair	Downregulated	Lean-GSE10946
Endocrine, nutritional or metabolic diseases	PID_IL2_PI3K_PATHWAY	Downregulated	Lean-GSE10946
Endocrine, nutritional or metabolic diseases	regulation of proteasomal ubiquitin-dependent protein catabolic process	Downregulated	Lean-GSE10946
Endocrine, nutritional or metabolic diseases	BIOCARTA_GLEEVEC_PATHWAY	Downregulated	Lean-GSE10946
Endocrine, nutritional or metabolic diseases	PID_HDAC_CLASSII_PATHWAY	Downregulated	Lean-GSE10946
Endocrine, nutritional or metabolic diseases	cellular component disassembly involved in execution phase of apoptosis	Downregulated	Lean-GSE10946
Endocrine, nutritional or metabolic diseases	negative regulation of posttranscriptional gene silencing	Downregulated	Lean-GSE10946
Endocrine, nutritional or metabolic diseases	Signaling events mediated by HDAC Class II	Downregulated	Lean-GSE10946
Endocrine, nutritional or metabolic diseases	PAR1-mediated thrombin signaling events	Downregulated	Lean-GSE10946
Endocrine, nutritional or metabolic diseases	Signaling by PDGF	Downregulated	Lean-GSE10946
Endocrine, nutritional or metabolic diseases	protein monoubiquitination	Downregulated	Lean-GSE10946
Endocrine, nutritional or metabolic diseases	negative regulation of mRNA metabolic process	Downregulated	Lean-GSE10946
Endocrine, nutritional or metabolic diseases	negative regulation of translation	Downregulated	Lean-GSE10946
Endocrine, nutritional or metabolic diseases	p53 pathway feedback loops 2	Downregulated	Lean-GSE10946
Endocrine, nutritional or metabolic diseases	peptidyl-threonine modification	Downregulated	Lean-GSE10946
Endocrine, nutritional or metabolic diseases	regulation of actin filament organization	Downregulated	Lean-GSE10946
Endocrine, nutritional or metabolic diseases	regulation of smoothened signaling pathway	Downregulated	Lean-GSE10946
Endocrine, nutritional or metabolic diseases	IGF1 pathway	Downregulated	Lean-GSE10946
Endocrine, nutritional or metabolic diseases	Activation of gene expression by SREBF (SREBP)	Downregulated	Lean-GSE10946
Endocrine, nutritional or metabolic diseases	homotypic cell-cell adhesion	Downregulated	Lean-GSE10946
Endocrine, nutritional or metabolic diseases	BCR signaling pathway	Downregulated	Lean-GSE10946
Endocrine, nutritional or metabolic diseases	PID_THROMBIN_PAR1_PATHWAY	Downregulated	Lean-GSE10946
Endocrine, nutritional or metabolic diseases	positive regulation of neuron migration	Downregulated	Lean-GSE10946
Endocrine, nutritional or metabolic diseases	immune response-regulating cell surface receptor signaling pathway involved in phagocytosis	Downregulated	Lean-GSE10946
Endocrine, nutritional or metabolic diseases	Fc-gamma receptor signaling pathway involved in phagocytosis	Downregulated	Lean-GSE10946
Endocrine, nutritional or metabolic diseases	beta-catenin destruction complex disassembly	Downregulated	Lean-GSE10946
Endocrine, nutritional or metabolic diseases	IL5	Downregulated	Lean-GSE10946
Endocrine, nutritional or metabolic diseases	positive regulation of cellular response to transforming growth factor beta stimulus	Downregulated	Lean-GSE10946
Endocrine, nutritional or metabolic diseases	SIG_IL4RECEPTOR_IN_B_LYPHOCYTES	Downregulated	Lean-GSE10946
Endocrine, nutritional or metabolic diseases	BIOCARTA_ARF_PATHWAY	Downregulated	Lean-GSE10946
Endocrine, nutritional or metabolic diseases	Posttranslational regulation of adherens junction stability and dissassembly	Downregulated	Lean-GSE10946
Endocrine, nutritional or metabolic diseases	IL2 signaling events mediated by PI3K	Downregulated	Lean-GSE10946
Endocrine, nutritional or metabolic diseases	low-density lipoprotein particle receptor catabolic process	Downregulated	Lean-GSE10946
Endocrine, nutritional or metabolic diseases	regulation of protein depolymerization	Downregulated	Lean-GSE10946
Endocrine, nutritional or metabolic diseases	PID_AJDISS_2PATHWAY	Downregulated	Lean-GSE10946
Endocrine, nutritional or metabolic diseases	PID_BCR_5PATHWAY	Downregulated	Lean-GSE10946
Endocrine, nutritional or metabolic diseases	FOXM1 transcription factor network	Downregulated	Lean-GSE10946
Endocrine, nutritional or metabolic diseases	Translocation of SLC2A4 (GLUT4) to the plasma membrane	Downregulated	Lean-GSE10946
Endocrine, nutritional or metabolic diseases	positive regulation of cardiocyte differentiation	Downregulated	Lean-GSE10946
Endocrine, nutritional or metabolic diseases	Transcriptional regulation by RUNX3	Downregulated	Lean-GSE10946
Endocrine, nutritional or metabolic diseases	Fc-gamma receptor signaling pathway	Downregulated	Lean-GSE10946
Endocrine, nutritional or metabolic diseases	Cell junction organization	Downregulated	Lean-GSE10946
Endocrine, nutritional or metabolic diseases	Gene Silencing by RNA	Downregulated	Lean-GSE10946
Endocrine, nutritional or metabolic diseases	Pre-NOTCH Expression and Processing	Upregulated	Lean-GSE10946
Endocrine, nutritional or metabolic diseases	IL23-mediated signaling events	Upregulated	Lean-GSE10946
Endocrine, nutritional or metabolic diseases	long-chain fatty-acyl-CoA metabolic process	Upregulated	Lean-GSE10946
Endocrine, nutritional or metabolic diseases	PID_IL23_PATHWAY	Upregulated	Lean-GSE10946
Endocrine, nutritional or metabolic diseases	regulation of neuroinflammatory response	Upregulated	Lean-GSE10946
Endocrine, nutritional or metabolic diseases	positive regulation of lymphocyte proliferation	Upregulated	Lean-GSE10946
Endocrine, nutritional or metabolic diseases	positive regulation of T cell proliferation	Upregulated	Lean-GSE10946
Endocrine, nutritional or metabolic diseases	positive regulation of mononuclear cell proliferation	Upregulated	Lean-GSE10946
Endocrine, nutritional or metabolic diseases	Oxidative Stress Induced Senescence	Upregulated	Lean-GSE10946
Endocrine, nutritional or metabolic diseases	PID_ERBB_NETWORK_PATHWAY	Upregulated	Lean-GSE10946
Endocrine, nutritional or metabolic diseases	positive regulation of leukocyte proliferation	Upregulated	Lean-GSE10946
Endocrine, nutritional or metabolic diseases	ErbB receptor signaling network	Upregulated	Lean-GSE10946
Endocrine, nutritional or metabolic diseases	negative regulation of glucose transmembrane transport	Upregulated	Lean-GSE10946
Endocrine, nutritional or metabolic diseases	Antimicrobial peptides	Upregulated	Lean-GSE10946
Endocrine, nutritional or metabolic diseases	leukocyte chemotaxis	Upregulated	Lean-GSE10946
Endocrine, nutritional or metabolic diseases	antibacterial humoral response	Upregulated	Lean-GSE10946
Endocrine, nutritional or metabolic diseases	HALLMARK_MYC_TARGETS_V2	Downregulated	Lean-GSE10946
Endocrine, nutritional or metabolic diseases	PID_P53_REGULATION_PATHWAY	Downregulated	Lean-GSE10946
Endocrine, nutritional or metabolic diseases	p53 pathway	Downregulated	Lean-GSE10946
Endocrine, nutritional or metabolic diseases	regulation of G2/M transition of mitotic cell cycle	Downregulated	Lean-GSE10946
Endocrine, nutritional or metabolic diseases	Recruitment of mitotic centrosome proteins and complexes	Downregulated	Lean-GSE10946
Endocrine, nutritional or metabolic diseases	positive regulation of chromosome organization	Downregulated	Lean-GSE10946
Endocrine, nutritional or metabolic diseases	regulation of cell cycle G2/M phase transition	Downregulated	Lean-GSE10946
Endocrine, nutritional or metabolic diseases	microtubule organizing center organization	Downregulated	Lean-GSE10946
Endocrine, nutritional or metabolic diseases	centrosome cycle	Downregulated	Lean-GSE10946
Endocrine, nutritional or metabolic diseases	Recruitment of NuMA to mitotic centrosomes	Downregulated	Lean-GSE10946
Endocrine, nutritional or metabolic diseases	Centrosome maturation	Downregulated	Lean-GSE10946
Endocrine, nutritional or metabolic diseases	Mitotic Prometaphase	Downregulated	Lean-GSE10946
Endocrine, nutritional or metabolic diseases	ciliary basal body-plasma membrane docking	Downregulated	Lean-GSE10946
Endocrine, nutritional or metabolic diseases	Rev-mediated nuclear export of HIV RNA	Downregulated	Lean-GSE10946
Endocrine, nutritional or metabolic diseases	internal peptidyl-lysine acetylation	Downregulated	Lean-GSE10946
Endocrine, nutritional or metabolic diseases	Transport of Mature mRNAs Derived from Intronless Transcripts	Downregulated	Lean-GSE10946
Endocrine, nutritional or metabolic diseases	Transport of Mature Transcript to Cytoplasm	Downregulated	Lean-GSE10946
Endocrine, nutritional or metabolic diseases	peptidyl-lysine acetylation	Downregulated	Lean-GSE10946
Endocrine, nutritional or metabolic diseases	regulation of histone modification	Downregulated	Lean-GSE10946
Endocrine, nutritional or metabolic diseases	Transport of the SLBP Dependant Mature mRNA	Downregulated	Lean-GSE10946
Endocrine, nutritional or metabolic diseases	AURKA Activation by TPX2	Downregulated	Lean-GSE10946
Endocrine, nutritional or metabolic diseases	Anchoring of the basal body to the plasma membrane	Downregulated	Lean-GSE10946
Endocrine, nutritional or metabolic diseases	mitotic DNA damage checkpoint	Downregulated	Lean-GSE10946
Endocrine, nutritional or metabolic diseases	histone acetylation	Downregulated	Lean-GSE10946
Endocrine, nutritional or metabolic diseases	Transport of Mature mRNA Derived from an Intronless Transcript	Downregulated	Lean-GSE10946
Endocrine, nutritional or metabolic diseases	Regulation of TP53 Activity through Acetylation	Downregulated	Lean-GSE10946
Endocrine, nutritional or metabolic diseases	Loss of Nlp from mitotic centrosomes	Downregulated	Lean-GSE10946
Endocrine, nutritional or metabolic diseases	mitotic DNA integrity checkpoint	Downregulated	Lean-GSE10946
Endocrine, nutritional or metabolic diseases	Transport of Mature mRNA derived from an Intron-Containing Transcript	Downregulated	Lean-GSE10946
Endocrine, nutritional or metabolic diseases	signal transduction by p53 class mediator	Downregulated	Lean-GSE10946
Endocrine, nutritional or metabolic diseases	Transport of the SLBP independent Mature mRNA	Downregulated	Lean-GSE10946
Endocrine, nutritional or metabolic diseases	Vpr-mediated nuclear import of PICs	Downregulated	Lean-GSE10946
Endocrine, nutritional or metabolic diseases	regulation of RNA splicing	Downregulated	Lean-GSE10946
Endocrine, nutritional or metabolic diseases	Export of Viral Ribonucleoproteins from Nucleus	Downregulated	Lean-GSE10946
Endocrine, nutritional or metabolic diseases	protein localization to chromosome	Downregulated	Lean-GSE10946
Endocrine, nutritional or metabolic diseases	DNA integrity checkpoint	Downregulated	Lean-GSE10946
Endocrine, nutritional or metabolic diseases	Host Interactions with Influenza Factors	Downregulated	Lean-GSE10946
Endocrine, nutritional or metabolic diseases	NEP NS2 Interacts with the Cellular Export Machinery	Downregulated	Lean-GSE10946
Endocrine, nutritional or metabolic diseases	internal protein amino acid acetylation	Downregulated	Lean-GSE10946
Endocrine, nutritional or metabolic diseases	negative regulation of DNA metabolic process	Downregulated	Lean-GSE10946
Endocrine, nutritional or metabolic diseases	regulation of chromatin organization	Downregulated	Lean-GSE10946
Endocrine, nutritional or metabolic diseases	RHO GTPases Activate WASPs and WAVEs	Downregulated	Lean-GSE10946
Endocrine, nutritional or metabolic diseases	DNA damage checkpoint	Downregulated	Lean-GSE10946
Endocrine, nutritional or metabolic diseases	regulation of telomere maintenance	Downregulated	Lean-GSE10946
Endocrine, nutritional or metabolic diseases	SUMOylation of ubiquitinylation proteins	Downregulated	Lean-GSE10946
Endocrine, nutritional or metabolic diseases	regulation of mRNA splicing, via spliceosome	Downregulated	Lean-GSE10946
Endocrine, nutritional or metabolic diseases	Interactions of Rev with host cellular proteins	Downregulated	Lean-GSE10946
Endocrine, nutritional or metabolic diseases	signal transduction involved in mitotic G1 DNA damage checkpoint	Downregulated	Lean-GSE10946
Endocrine, nutritional or metabolic diseases	SUMOylation of DNA replication proteins	Downregulated	Lean-GSE10946
Endocrine, nutritional or metabolic diseases	RORA activates gene expression	Downregulated	Lean-GSE10946
Endocrine, nutritional or metabolic diseases	signal transduction involved in mitotic DNA integrity checkpoint	Downregulated	Lean-GSE10946
Endocrine, nutritional or metabolic diseases	signal transduction involved in mitotic DNA damage checkpoint	Downregulated	Lean-GSE10946
Endocrine, nutritional or metabolic diseases	signal transduction involved in mitotic cell cycle checkpoint	Downregulated	Lean-GSE10946
Endocrine, nutritional or metabolic diseases	NS1 Mediated Effects on Host Pathways	Downregulated	Lean-GSE10946
Endocrine, nutritional or metabolic diseases	protein acetylation	Downregulated	Lean-GSE10946
Endocrine, nutritional or metabolic diseases	DNA damage response, signal transduction by p53 class mediator resulting in cell cycle arrest	Downregulated	Lean-GSE10946
Endocrine, nutritional or metabolic diseases	SUMOylation of RNA binding proteins	Downregulated	Lean-GSE10946
Endocrine, nutritional or metabolic diseases	intracellular signal transduction involved in G1 DNA damage checkpoint	Downregulated	Lean-GSE10946
Endocrine, nutritional or metabolic diseases	negative regulation of chromosome organization	Downregulated	Lean-GSE10946
Endocrine, nutritional or metabolic diseases	G1 DNA damage checkpoint	Downregulated	Lean-GSE10946
Endocrine, nutritional or metabolic diseases	Transport of Ribonucleoproteins into the Host Nucleus	Downregulated	Lean-GSE10946
Endocrine, nutritional or metabolic diseases	histone methylation	Downregulated	Lean-GSE10946
Endocrine, nutritional or metabolic diseases	Nuclear import of Rev protein	Downregulated	Lean-GSE10946
Endocrine, nutritional or metabolic diseases	SIG_CD40PATHWAYMAP	Downregulated	Lean-GSE10946
Endocrine, nutritional or metabolic diseases	Ras Pathway	Downregulated	Lean-GSE10946
Endocrine, nutritional or metabolic diseases	regulation of establishment of planar polarity	Downregulated	Lean-GSE10946
Endocrine, nutritional or metabolic diseases	BIOCARTA_RHO_PATHWAY	Downregulated	Lean-GSE10946
Endocrine, nutritional or metabolic diseases	mitotic G1/S transition checkpoint	Downregulated	Lean-GSE10946
Endocrine, nutritional or metabolic diseases	mitotic G1 DNA damage checkpoint	Downregulated	Lean-GSE10946
Endocrine, nutritional or metabolic diseases	base-excision repair	Downregulated	Lean-GSE10946
Endocrine, nutritional or metabolic diseases	Repression of WNT target genes	Downregulated	Lean-GSE10946
Endocrine, nutritional or metabolic diseases	microtubule anchoring at microtubule organizing center	Downregulated	Lean-GSE10946
Endocrine, nutritional or metabolic diseases	negative regulation of sister chromatid segregation	Downregulated	Lean-GSE10946
Endocrine, nutritional or metabolic diseases	protein alkylation	Downregulated	Lean-GSE10946
Endocrine, nutritional or metabolic diseases	DNA damage response, signal transduction by p53 class mediator	Downregulated	Lean-GSE10946
Endocrine, nutritional or metabolic diseases	signal transduction involved in DNA damage checkpoint	Downregulated	Lean-GSE10946
Endocrine, nutritional or metabolic diseases	Regulation of TP53 Activity through Phosphorylation	Downregulated	Lean-GSE10946
Endocrine, nutritional or metabolic diseases	regulation of telomere maintenance via telomere lengthening	Downregulated	Lean-GSE10946
Endocrine, nutritional or metabolic diseases	PID_MYC_PATHWAY	Downregulated	Lean-GSE10946
Endocrine, nutritional or metabolic diseases	regulation of RNA stability	Downregulated	Lean-GSE10946
Endocrine, nutritional or metabolic diseases	DNA recombination	Downregulated	Lean-GSE10946
Endocrine, nutritional or metabolic diseases	activation of MAPKK activity	Downregulated	Lean-GSE10946
Endocrine, nutritional or metabolic diseases	replication fork processing	Downregulated	Lean-GSE10946
Endocrine, nutritional or metabolic diseases	signal transduction involved in cell cycle checkpoint	Downregulated	Lean-GSE10946
Endocrine, nutritional or metabolic diseases	positive regulation of telomere maintenance	Downregulated	Lean-GSE10946
Endocrine, nutritional or metabolic diseases	protein methylation	Downregulated	Lean-GSE10946
Endocrine, nutritional or metabolic diseases	Cilium Assembly	Downregulated	Lean-GSE10946
Endocrine, nutritional or metabolic diseases	BIOCARTA_MCM_PATHWAY	Downregulated	Lean-GSE10946
Endocrine, nutritional or metabolic diseases	signal transduction involved in DNA integrity checkpoint	Downregulated	Lean-GSE10946
Endocrine, nutritional or metabolic diseases	positive regulation of establishment of protein localization to mitochondrion	Downregulated	Lean-GSE10946
Endocrine, nutritional or metabolic diseases	SUMOylation of SUMOylation proteins	Downregulated	Lean-GSE10946
Endocrine, nutritional or metabolic diseases	Regulation of actin dynamics for phagocytic cup formation	Downregulated	Lean-GSE10946
Endocrine, nutritional or metabolic diseases	positive regulation of protein targeting to mitochondrion	Downregulated	Lean-GSE10946
Endocrine, nutritional or metabolic diseases	regulation of histone methylation	Downregulated	Lean-GSE10946
Endocrine, nutritional or metabolic diseases	negative regulation of ubiquitin-dependent protein catabolic process	Downregulated	Lean-GSE10946
Endocrine, nutritional or metabolic diseases	negative regulation of mitotic sister chromatid segregation	Downregulated	Lean-GSE10946
Endocrine, nutritional or metabolic diseases	PID_BETA_CATENIN_DEG_PATHWAY	Downregulated	Lean-GSE10946
Endocrine, nutritional or metabolic diseases	negative regulation of chromosome segregation	Downregulated	Lean-GSE10946
Endocrine, nutritional or metabolic diseases	Transcription regulation by bZIP transcription factor	Downregulated	Lean-GSE10946
Endocrine, nutritional or metabolic diseases	Regulation of PLK1 Activity at G2 M Transition	Downregulated	Lean-GSE10946
Endocrine, nutritional or metabolic diseases	regulation of microtubule polymerization	Downregulated	Lean-GSE10946
Endocrine, nutritional or metabolic diseases	entrainment of circadian clock	Downregulated	Lean-GSE10946
Endocrine, nutritional or metabolic diseases	TP53 Regulates Transcription of Cell Cycle Genes	Downregulated	Lean-GSE10946
Endocrine, nutritional or metabolic diseases	DNA-dependent DNA replication maintenance of fidelity	Downregulated	Lean-GSE10946
Endocrine, nutritional or metabolic diseases	response to ionizing radiation	Downregulated	Lean-GSE10946
Endocrine, nutritional or metabolic diseases	regulation of chromosome segregation	Downregulated	Lean-GSE10946
Endocrine, nutritional or metabolic diseases	Nuclear Pore Complex (NPC) Disassembly	Downregulated	Lean-GSE10946
Endocrine, nutritional or metabolic diseases	Nuclear Envelope Breakdown	Downregulated	Lean-GSE10946
Endocrine, nutritional or metabolic diseases	regulation of protein export from nucleus	Downregulated	Lean-GSE10946
Endocrine, nutritional or metabolic diseases	regulation of telomere maintenance via telomerase	Downregulated	Lean-GSE10946
Endocrine, nutritional or metabolic diseases	Wnt signaling pathway, planar cell polarity pathway	Downregulated	Lean-GSE10946
Endocrine, nutritional or metabolic diseases	Regulation of gene expression in late stage (branching morphogenesis) pancreatic bud precursor cells	Downregulated	Lean-GSE10946
Endocrine, nutritional or metabolic diseases	regulation of establishment of cell polarity	Downregulated	Lean-GSE10946
Endocrine, nutritional or metabolic diseases	microtubule anchoring at centrosome	Downregulated	Lean-GSE10946
Endocrine, nutritional or metabolic diseases	negative regulation of metaphase/anaphase transition of cell cycle	Downregulated	Lean-GSE10946
Endocrine, nutritional or metabolic diseases	positive regulation of plasma membrane bounded cell projection assembly	Downregulated	Lean-GSE10946
Endocrine, nutritional or metabolic diseases	negative regulation of mitotic metaphase/anaphase transition	Downregulated	Lean-GSE10946
Endocrine, nutritional or metabolic diseases	peptidyl-threonine phosphorylation	Downregulated	Lean-GSE10946
Endocrine, nutritional or metabolic diseases	positive regulation of telomere maintenance via telomere lengthening	Downregulated	Lean-GSE10946
Endocrine, nutritional or metabolic diseases	positive regulation of transcription by RNA polymerase I	Downregulated	Lean-GSE10946
Endocrine, nutritional or metabolic diseases	Rab regulation of trafficking	Downregulated	Lean-GSE10946
Endocrine, nutritional or metabolic diseases	positive regulation of actin nucleation	Downregulated	Lean-GSE10946
Endocrine, nutritional or metabolic diseases	Degradation of beta catenin	Downregulated	Lean-GSE10946
Endocrine, nutritional or metabolic diseases	positive regulation of DNA metabolic process	Downregulated	Lean-GSE10946
Endocrine, nutritional or metabolic diseases	regulation of mRNA stability	Downregulated	Lean-GSE10946
Endocrine, nutritional or metabolic diseases	PID_FAK_PATHWAY	Downregulated	Lean-GSE10946
Endocrine, nutritional or metabolic diseases	Signaling events mediated by focal adhesion kinase	Downregulated	Lean-GSE10946
Endocrine, nutritional or metabolic diseases	mRNA modification	Downregulated	Lean-GSE10946
Endocrine, nutritional or metabolic diseases	Late Phase of HIV Life Cycle	Downregulated	Lean-GSE10946
Endocrine, nutritional or metabolic diseases	negative regulation of protein kinase B signaling	Downregulated	Lean-GSE10946
Endocrine, nutritional or metabolic diseases	protein localization to chromatin	Downregulated	Lean-GSE10946
Endocrine, nutritional or metabolic diseases	Hedgehog	Downregulated	Lean-GSE10946
Endocrine, nutritional or metabolic diseases	BIOCARTA_BARR_MAPK_PATHWAY	Downregulated	Lean-GSE10946
Endocrine, nutritional or metabolic diseases	Hedgehog	Downregulated	Lean-GSE10946
Endocrine, nutritional or metabolic diseases	C-MYC pathway	Downregulated	Lean-GSE10946
Endocrine, nutritional or metabolic diseases	negative regulation of mRNA processing	Downregulated	Lean-GSE10946
Endocrine, nutritional or metabolic diseases	mitotic spindle assembly checkpoint	Downregulated	Lean-GSE10946
Endocrine, nutritional or metabolic diseases	spindle assembly checkpoint	Downregulated	Lean-GSE10946
Endocrine, nutritional or metabolic diseases	histone H4-K16 acetylation	Downregulated	Lean-GSE10946
Endocrine, nutritional or metabolic diseases	regulation of transcription by RNA polymerase I	Downregulated	Lean-GSE10946
Endocrine, nutritional or metabolic diseases	signal transduction in response to DNA damage	Downregulated	Lean-GSE10946
Endocrine, nutritional or metabolic diseases	HIV Life Cycle	Downregulated	Lean-GSE10946
Endocrine, nutritional or metabolic diseases	positive regulation of mRNA catabolic process	Downregulated	Lean-GSE10946
Endocrine, nutritional or metabolic diseases	spindle checkpoint	Downregulated	Lean-GSE10946
Endocrine, nutritional or metabolic diseases	histone H4 acetylation	Downregulated	Lean-GSE10946
Endocrine, nutritional or metabolic diseases	regulation of telomere capping	Downregulated	Lean-GSE10946
Endocrine, nutritional or metabolic diseases	regulation of ERAD pathway	Downregulated	Lean-GSE10946
Endocrine, nutritional or metabolic diseases	positive regulation of telomere maintenance via telomerase	Downregulated	Lean-GSE10946
Endocrine, nutritional or metabolic diseases	positive regulation of telomerase activity	Downregulated	Lean-GSE10946
Endocrine, nutritional or metabolic diseases	PID_HEDGEHOG_GLI_PATHWAY	Downregulated	Lean-GSE10946
Endocrine, nutritional or metabolic diseases	somatic diversification of immune receptors	Downregulated	Lean-GSE10946
Endocrine, nutritional or metabolic diseases	Mitotic G2-G2 M phases	Downregulated	Lean-GSE10946
Endocrine, nutritional or metabolic diseases	RhoA signaling pathway	Downregulated	Lean-GSE10946
Endocrine, nutritional or metabolic diseases	ST_T_CELL_SIGNAL_TRANSDUCTION	Downregulated	Lean-GSE10946
Endocrine, nutritional or metabolic diseases	PID_RHOA_PATHWAY	Downregulated	Lean-GSE10946
Endocrine, nutritional or metabolic diseases	regulation of sister chromatid segregation	Downregulated	Lean-GSE10946
Endocrine, nutritional or metabolic diseases	mitotic spindle checkpoint	Downregulated	Lean-GSE10946
Endocrine, nutritional or metabolic diseases	AKT phosphorylates targets in the nucleus	Downregulated	Lean-GSE10946
Endocrine, nutritional or metabolic diseases	SUMOylation of chromatin organization proteins	Downregulated	Lean-GSE10946
Endocrine, nutritional or metabolic diseases	positive regulation of actin filament polymerization	Downregulated	Lean-GSE10946
Endocrine, nutritional or metabolic diseases	negative regulation of mitotic nuclear division	Downregulated	Lean-GSE10946
Endocrine, nutritional or metabolic diseases	G2 M Transition	Downregulated	Lean-GSE10946
Endocrine, nutritional or metabolic diseases	positive regulation of DNA biosynthetic process	Downregulated	Lean-GSE10946
Endocrine, nutritional or metabolic diseases	regulation of protein localization to centrosome	Downregulated	Lean-GSE10946
Endocrine, nutritional or metabolic diseases	Viral Messenger RNA Synthesis	Downregulated	Lean-GSE10946
Endocrine, nutritional or metabolic diseases	cellular response to carbohydrate stimulus	Downregulated	Lean-GSE10946
Endocrine, nutritional or metabolic diseases	Regulation of TP53 Activity through Association with Co-factors	Downregulated	Lean-GSE10946
Endocrine, nutritional or metabolic diseases	clathrin coat assembly	Downregulated	Lean-GSE10946
Endocrine, nutritional or metabolic diseases	BIOCARTA_VIP_PATHWAY	Downregulated	Lean-GSE10946
Endocrine, nutritional or metabolic diseases	NOTCH4 Intracellular Domain Regulates Transcription	Downregulated	Lean-GSE10946
Endocrine, nutritional or metabolic diseases	cellular response to monosaccharide stimulus	Downregulated	Lean-GSE10946
Endocrine, nutritional or metabolic diseases	Regulation of HSF1-mediated heat shock response	Downregulated	Lean-GSE10946
Endocrine, nutritional or metabolic diseases	cardiac right ventricle morphogenesis	Downregulated	Lean-GSE10946
Endocrine, nutritional or metabolic diseases	Notch-HLH transcription pathway	Downregulated	Lean-GSE10946
Endocrine, nutritional or metabolic diseases	Hedgehog signaling events mediated by Gli proteins	Downregulated	Lean-GSE10946
Endocrine, nutritional or metabolic diseases	negative regulation of proteasomal ubiquitin-dependent protein catabolic process	Downregulated	Lean-GSE10946
Endocrine, nutritional or metabolic diseases	YAP1- and WWTR1 (TAZ)-stimulated gene expression	Downregulated	Lean-GSE10946
Endocrine, nutritional or metabolic diseases	hippo signaling	Downregulated	Lean-GSE10946
Endocrine, nutritional or metabolic diseases	regulation of actin polymerization or depolymerization	Downregulated	Lean-GSE10946
Endocrine, nutritional or metabolic diseases	snRNP Assembly	Downregulated	Lean-GSE10946
Endocrine, nutritional or metabolic diseases	negative regulation of chromosome separation	Downregulated	Lean-GSE10946
Endocrine, nutritional or metabolic diseases	regulation of intracellular estrogen receptor signaling pathway	Downregulated	Lean-GSE10946
Endocrine, nutritional or metabolic diseases	negative regulation of nuclear division	Downregulated	Lean-GSE10946
Endocrine, nutritional or metabolic diseases	double-strand break repair via homologous recombination	Downregulated	Lean-GSE10946
Endocrine, nutritional or metabolic diseases	recombinational repair	Downregulated	Lean-GSE10946
Endocrine, nutritional or metabolic diseases	negative regulation of mitotic sister chromatid separation	Downregulated	Lean-GSE10946
Endocrine, nutritional or metabolic diseases	cellular response to UV	Downregulated	Lean-GSE10946
Endocrine, nutritional or metabolic diseases	BIOCARTA_BARRESTIN_SRC_PATHWAY	Downregulated	Lean-GSE10946
Endocrine, nutritional or metabolic diseases	TOR signaling	Downregulated	Lean-GSE10946
Endocrine, nutritional or metabolic diseases	cellular response to hexose stimulus	Downregulated	Lean-GSE10946
Endocrine, nutritional or metabolic diseases	regulation of establishment or maintenance of cell polarity	Downregulated	Lean-GSE10946
Endocrine, nutritional or metabolic diseases	positive regulation of proteasomal protein catabolic process	Downregulated	Lean-GSE10946
Endocrine, nutritional or metabolic diseases	regulation of actin filament length	Downregulated	Lean-GSE10946
Endocrine, nutritional or metabolic diseases	Non-coding RNA Metabolism	Downregulated	Lean-GSE10946
Endocrine, nutritional or metabolic diseases	PID_AURORA_A_PATHWAY	Downregulated	Lean-GSE10946
Endocrine, nutritional or metabolic diseases	BIOCARTA_BARRESTIN_PATHWAY	Downregulated	Lean-GSE10946
Endocrine, nutritional or metabolic diseases	positive regulation of DNA-templated transcription, elongation	Downregulated	Lean-GSE10946
Endocrine, nutritional or metabolic diseases	BIOCARTA_HCMV_PATHWAY	Downregulated	Lean-GSE10946
Endocrine, nutritional or metabolic diseases	Cellular response to heat stress	Downregulated	Lean-GSE10946
Endocrine, nutritional or metabolic diseases	regulation of actin nucleation	Downregulated	Lean-GSE10946
Endocrine, nutritional or metabolic diseases	regulation of stem cell differentiation	Downregulated	Lean-GSE10946
Endocrine, nutritional or metabolic diseases	negative regulation of translational initiation	Downregulated	Lean-GSE10946
Endocrine, nutritional or metabolic diseases	BIOCARTA_INTEGRIN_PATHWAY	Downregulated	Lean-GSE10946
Endocrine, nutritional or metabolic diseases	Aurora A signaling	Downregulated	Lean-GSE10946
Endocrine, nutritional or metabolic diseases	negative regulation of microtubule polymerization or depolymerization	Downregulated	Lean-GSE10946
Endocrine, nutritional or metabolic diseases	BIOCARTA_RAS_PATHWAY	Downregulated	Lean-GSE10946
Endocrine, nutritional or metabolic diseases	Regulation of PTEN gene transcription	Downregulated	Lean-GSE10946
Endocrine, nutritional or metabolic diseases	regulation of actin filament polymerization	Downregulated	Lean-GSE10946
Endocrine, nutritional or metabolic diseases	regulation of protein targeting to mitochondrion	Downregulated	Lean-GSE10946
Endocrine, nutritional or metabolic diseases	TIE1 TEK	Downregulated	Lean-GSE10946
Endocrine, nutritional or metabolic diseases	cell junction assembly	Downregulated	Lean-GSE10946
Endocrine, nutritional or metabolic diseases	cell junction organization	Downregulated	Lean-GSE10946
Endocrine, nutritional or metabolic diseases	mRNA methylation	Downregulated	Lean-GSE10946
Endocrine, nutritional or metabolic diseases	intrinsic apoptotic signaling pathway in response to DNA damage	Downregulated	Lean-GSE10946
Endocrine, nutritional or metabolic diseases	cellular response to glucose stimulus	Downregulated	Lean-GSE10946
Endocrine, nutritional or metabolic diseases	regulation of establishment of protein localization to mitochondrion	Downregulated	Lean-GSE10946
Endocrine, nutritional or metabolic diseases	PID_TGFBR_PATHWAY	Downregulated	Lean-GSE10946
Endocrine, nutritional or metabolic diseases	ribosomal large subunit biogenesis	Downregulated	Lean-GSE10946
Endocrine, nutritional or metabolic diseases	PID_CXCR3_PATHWAY	Downregulated	Lean-GSE10946
Endocrine, nutritional or metabolic diseases	PID_NEPHRIN_NEPH1_PATHWAY	Downregulated	Lean-GSE10946
Endocrine, nutritional or metabolic diseases	regulation of mRNA 3'-end processing	Downregulated	Lean-GSE10946
Endocrine, nutritional or metabolic diseases	BIOCARTA_CDC42RAC_PATHWAY	Downregulated	Lean-GSE10946
Endocrine, nutritional or metabolic diseases	positive regulation of protein export from nucleus	Downregulated	Lean-GSE10946
Endocrine, nutritional or metabolic diseases	ribosomal large subunit assembly	Downregulated	Lean-GSE10946
Endocrine, nutritional or metabolic diseases	clathrin-dependent endocytosis	Downregulated	Lean-GSE10946
Endocrine, nutritional or metabolic diseases	TGF-beta receptor signaling	Downregulated	Lean-GSE10946
Endocrine, nutritional or metabolic diseases	BIOCARTA_TCR_PATHWAY	Downregulated	Lean-GSE10946
Endocrine, nutritional or metabolic diseases	BMP signaling pathway	Downregulated	Lean-GSE10946
Endocrine, nutritional or metabolic diseases	negative regulation of protein modification by small protein conjugation or removal	Downregulated	Lean-GSE10946
Endocrine, nutritional or metabolic diseases	BIOCARTA_BCR_PATHWAY	Downregulated	Lean-GSE10946
Endocrine, nutritional or metabolic diseases	EPHA2 forward signaling	Downregulated	Lean-GSE10946
Endocrine, nutritional or metabolic diseases	PID_EPHA2_FWD_PATHWAY	Downregulated	Lean-GSE10946
Endocrine, nutritional or metabolic diseases	regulation of plasma membrane organization	Downregulated	Lean-GSE10946
Endocrine, nutritional or metabolic diseases	RAB GEFs exchange GTP for GDP on RABs	Downregulated	Lean-GSE10946
Endocrine, nutritional or metabolic diseases	import into nucleus	Downregulated	Lean-GSE10946
Endocrine, nutritional or metabolic diseases	Activation of BH3-only proteins	Downregulated	Lean-GSE10946
Endocrine, nutritional or metabolic diseases	CCR7	Downregulated	Lean-GSE10946
Endocrine, nutritional or metabolic diseases	histone ubiquitination	Downregulated	Lean-GSE10946
Endocrine, nutritional or metabolic diseases	BIOCARTA_MTOR_PATHWAY	Downregulated	Lean-GSE10946
Endocrine, nutritional or metabolic diseases	PID_NFKAPPAB_ATYPICAL_PATHWAY	Downregulated	Lean-GSE10946
Endocrine, nutritional or metabolic diseases	histone H4-K8 acetylation	Downregulated	Lean-GSE10946
Endocrine, nutritional or metabolic diseases	S1P2 pathway	Downregulated	Lean-GSE10946
Endocrine, nutritional or metabolic diseases	Defective EXT1 causes exostoses 1, TRPS2 and CHDS	Downregulated	Lean-GSE10946
Endocrine, nutritional or metabolic diseases	positive regulation of mitotic cell cycle phase transition	Downregulated	Lean-GSE10946
Endocrine, nutritional or metabolic diseases	regulation of membrane permeability	Downregulated	Lean-GSE10946
Endocrine, nutritional or metabolic diseases	apoptotic nuclear changes	Downregulated	Lean-GSE10946
Endocrine, nutritional or metabolic diseases	BIOCARTA_ACE2_PATHWAY	Downregulated	Lean-GSE10946
Endocrine, nutritional or metabolic diseases	histone H4-K5 acetylation	Downregulated	Lean-GSE10946
Endocrine, nutritional or metabolic diseases	Defective EXT2 causes exostoses 2	Downregulated	Lean-GSE10946
Endocrine, nutritional or metabolic diseases	negative regulation of cellular senescence	Downregulated	Lean-GSE10946
Endocrine, nutritional or metabolic diseases	DNA methylation	Upregulated	Lean-GSE10946
Endocrine, nutritional or metabolic diseases	Protein methylation	Downregulated	Lean-GSE10946
Endocrine, nutritional or metabolic diseases	SRP-dependent cotranslational protein targeting to membrane	Upregulated	Lean-GSE10946
Endocrine, nutritional or metabolic diseases	toll-like receptor 4 signaling pathway	Upregulated	Lean-GSE10946
Endocrine, nutritional or metabolic diseases	Immunoregulatory interactions between a Lymphoid and a non-Lymphoid cell	Upregulated	Lean-GSE10946
Endocrine, nutritional or metabolic diseases	defense response to Gram-positive bacterium	Upregulated	Lean-GSE10946
Endocrine, nutritional or metabolic diseases	positive regulation of heterotypic cell-cell adhesion	Upregulated	Lean-GSE10946
Endocrine, nutritional or metabolic diseases	positive regulation of cytokine biosynthetic process	Upregulated	Lean-GSE10946
Endocrine, nutritional or metabolic diseases	Interferon alpha beta signaling	Upregulated	Lean-GSE10946
Endocrine, nutritional or metabolic diseases	cellular response to zinc ion	Upregulated	Lean-GSE10946
Endocrine, nutritional or metabolic diseases	Pre-NOTCH Transcription and Translation	Upregulated	Lean-GSE10946
Endocrine, nutritional or metabolic diseases	RUNX1 regulates genes involved in megakaryocyte differentiation and platelet function	Upregulated	Lean-GSE10946
Endocrine, nutritional or metabolic diseases	sensory perception of chemical stimulus	Upregulated	Lean-GSE10946
Endocrine, nutritional or metabolic diseases	DNA Damage Telomere Stress Induced Senescence	Upregulated	Lean-GSE10946
Endocrine, nutritional or metabolic diseases	necrotic cell death	Upregulated	Lean-GSE10946
Endocrine, nutritional or metabolic diseases	programmed necrotic cell death	Upregulated	Lean-GSE10946
Endocrine, nutritional or metabolic diseases	Transcriptional regulation by small RNAs	Upregulated	Lean-GSE10946
Endocrine, nutritional or metabolic diseases	sensory perception of smell	Upregulated	Lean-GSE10946
Endocrine, nutritional or metabolic diseases	necroptotic process	Upregulated	Lean-GSE10946
Endocrine, nutritional or metabolic diseases	killing of cells of other organism	Upregulated	Lean-GSE10946
Endocrine, nutritional or metabolic diseases	disruption of cells of other organism	Upregulated	Lean-GSE10946
Endocrine, nutritional or metabolic diseases	neutrophil migration	Upregulated	Lean-GSE10946
Endocrine, nutritional or metabolic diseases	granulocyte migration	Upregulated	Lean-GSE10946
Endocrine, nutritional or metabolic diseases	myeloid leukocyte migration	Upregulated	Lean-GSE10946
Endocrine, nutritional or metabolic diseases	mitochondrial gene expression	Downregulated	Obese_GSE10946
Endocrine, nutritional or metabolic diseases	mitochondrial translation	Downregulated	Obese_GSE10946
Endocrine, nutritional or metabolic diseases	Mitochondrial translation	Downregulated	Obese_GSE10946
Endocrine, nutritional or metabolic diseases	translational elongation	Downregulated	Obese_GSE10946
Endocrine, nutritional or metabolic diseases	mitochondrial translational elongation	Downregulated	Obese_GSE10946
Endocrine, nutritional or metabolic diseases	Mitochondrial translation elongation	Downregulated	Obese_GSE10946
Endocrine, nutritional or metabolic diseases	Mitochondrial translation initiation	Downregulated	Obese_GSE10946
Endocrine, nutritional or metabolic diseases	cellular protein complex disassembly	Downregulated	Obese_GSE10946
Endocrine, nutritional or metabolic diseases	translational termination	Downregulated	Obese_GSE10946
Endocrine, nutritional or metabolic diseases	mitochondrial translational termination	Downregulated	Obese_GSE10946
Endocrine, nutritional or metabolic diseases	Mitochondrial translation termination	Downregulated	Obese_GSE10946
Endocrine, nutritional or metabolic diseases	RNA methylation	Downregulated	Obese_GSE10946
Endocrine, nutritional or metabolic diseases	regulation of fatty acid oxidation	Upregulated	Obese_GSE10946
Endocrine, nutritional or metabolic diseases	SRP-dependent cotranslational protein targeting to membrane	Downregulated	Obese_GSE10946
Endocrine, nutritional or metabolic diseases	antibiotic catabolic process	Downregulated	Obese_GSE10946
Endocrine, nutritional or metabolic diseases	ribosome assembly	Downregulated	Obese_GSE10946
Endocrine, nutritional or metabolic diseases	HALLMARK_E2F_TARGETS	Downregulated	Obese_GSE10946
Endocrine, nutritional or metabolic diseases	regulation of fatty acid beta-oxidation	Upregulated	Obese_GSE10946
Endocrine, nutritional or metabolic diseases	peptide catabolic process	Upregulated	Obese_GSE10946
Endocrine, nutritional or metabolic diseases	double-strand break repair via homologous recombination	Downregulated	Obese_GSE10946
Endocrine, nutritional or metabolic diseases	recombinational repair	Downregulated	Obese_GSE10946
Endocrine, nutritional or metabolic diseases	HSP90 chaperone cycle for SHRs	Downregulated	Obese_GSE10946
Endocrine, nutritional or metabolic diseases	HALLMARK_MYC_TARGETS_V2	Downregulated	Obese_GSE10946
Endocrine, nutritional or metabolic diseases	SRP-dependent cotranslational protein targeting to membrane	Downregulated	Obese_GSE10946
Endocrine, nutritional or metabolic diseases	BIOCARTA_TGFB_PATHWAY	Upregulated	Obese_GSE10946
Endocrine, nutritional or metabolic diseases	semaphorin-plexin signaling pathway	Upregulated	Obese_GSE10946
Endocrine, nutritional or metabolic diseases	regulation of establishment of cell polarity	Upregulated	Obese_GSE10946
Endocrine, nutritional or metabolic diseases	regulation of establishment or maintenance of cell polarity	Upregulated	Obese_GSE10946
Endocrine, nutritional or metabolic diseases	Vitamin D (calciferol) metabolism	Upregulated	Obese_GSE5850
Endocrine, nutritional or metabolic diseases	binding of sperm to zona pellucida	Upregulated	Obese_GSE5850
Endocrine, nutritional or metabolic diseases	ventricular cardiac muscle tissue development	Upregulated	Obese_GSE5850
Endocrine, nutritional or metabolic diseases	cell redox homeostasis	Upregulated	Obese_GSE5850
Endocrine, nutritional or metabolic diseases	Interaction With The Zona Pellucida	Upregulated	Obese_GSE5850
Endocrine, nutritional or metabolic diseases	ventricular cardiac muscle tissue morphogenesis	Upregulated	Obese_GSE5850
Endocrine, nutritional or metabolic diseases	cellular response to zinc ion	Upregulated	Obese_GSE5850
Endocrine, nutritional or metabolic diseases	PID_AURORA_A_PATHWAY	Upregulated	Obese_GSE5850
Endocrine, nutritional or metabolic diseases	Aurora A signaling	Upregulated	Obese_GSE5850
Endocrine, nutritional or metabolic diseases	Wnt signaling pathway, calcium modulating pathway	Upregulated	Obese_GSE5850
Developmental anomalies	Cilium Assembly	Downregulated	Lean-GSE10946
Developmental anomalies	embryo development ending in birth or egg hatching	Downregulated	Lean-GSE10946
Developmental anomalies	Integrin signalling pathway	Downregulated	Lean-GSE10946
Developmental anomalies	TGF_beta_Receptor	Downregulated	Lean-GSE10946
Developmental anomalies	limb development	Downregulated	Lean-GSE10946
Developmental anomalies	appendage development	Downregulated	Lean-GSE10946
Developmental anomalies	Angiogenesis	Downregulated	Lean-GSE10946
Developmental anomalies	organelle localization by membrane tethering	Downregulated	Lean-GSE10946
Developmental anomalies	membrane docking	Downregulated	Lean-GSE10946
Developmental anomalies	ciliary basal body-plasma membrane docking	Downregulated	Lean-GSE10946
Developmental anomalies	Anchoring of the basal body to the plasma membrane	Downregulated	Lean-GSE10946
Developmental anomalies	HALLMARK_MITOTIC_SPINDLE	Downregulated	Lean-GSE10946
Developmental anomalies	regulation of microtubule-based process	Downregulated	Lean-GSE10946
Developmental anomalies	Wnt	Downregulated	Lean-GSE10946
Developmental anomalies	Wnt	Downregulated	Lean-GSE10946
Developmental anomalies	Mitotic Prometaphase	Downregulated	Lean-GSE10946
Developmental anomalies	regulation of canonical Wnt signaling pathway	Downregulated	Lean-GSE10946
Developmental anomalies	regulation of G2/M transition of mitotic cell cycle	Downregulated	Lean-GSE10946
Developmental anomalies	regulation of cell cycle G2/M phase transition	Downregulated	Lean-GSE10946
Developmental anomalies	DNA-templated transcription, initiation	Downregulated	Lean-GSE10946
Developmental anomalies	cytoskeleton-dependent intracellular transport	Downregulated	Lean-GSE10946
Developmental anomalies	HALLMARK_APICAL_JUNCTION	Downregulated	Lean-GSE10946
Developmental anomalies	HALLMARK_G2M_CHECKPOINT	Downregulated	Lean-GSE10946
Developmental anomalies	tube formation	Downregulated	Lean-GSE10946
Developmental anomalies	BMP signaling pathway	Downregulated	Lean-GSE10946
Developmental anomalies	limb morphogenesis	Downregulated	Lean-GSE10946
Developmental anomalies	appendage morphogenesis	Downregulated	Lean-GSE10946
Developmental anomalies	transcription initiation from RNA polymerase II promoter	Downregulated	Lean-GSE10946
Developmental anomalies	angiogenesis	Downregulated	Lean-GSE10946
Developmental anomalies	regulation of organelle assembly	Downregulated	Lean-GSE10946
Developmental anomalies	Mitotic G2-G2 M phases	Downregulated	Lean-GSE10946
Developmental anomalies	G2 M Transition	Downregulated	Lean-GSE10946
Developmental anomalies	BCR	Downregulated	Lean-GSE10946
Developmental anomalies	Tolerance by Mtb to nitric oxide produced by macrophages	Downregulated	Lean-GSE10946
Developmental anomalies	Signaling by TGF-beta family members	Downregulated	Lean-GSE10946
Developmental anomalies	epithelial tube formation	Downregulated	Lean-GSE10946
Developmental anomalies	HALLMARK_MYOGENESIS	Downregulated	Lean-GSE10946
Developmental anomalies	HALLMARK_E2F_TARGETS	Downregulated	Lean-GSE10946
Developmental anomalies	cell cycle G2/M phase transition	Downregulated	Lean-GSE10946
Developmental anomalies	SUMOylation	Downregulated	Lean-GSE10946
Developmental anomalies	SUMO E3 ligases SUMOylate target proteins	Downregulated	Lean-GSE10946
Developmental anomalies	G2/M transition of mitotic cell cycle	Downregulated	Lean-GSE10946
Developmental anomalies	neural tube development	Downregulated	Lean-GSE10946
Developmental anomalies	response to UV	Downregulated	Lean-GSE10946
Developmental anomalies	cell junction organization	Downregulated	Lean-GSE10946
Developmental anomalies	peptidyl-lysine modification	Downregulated	Lean-GSE10946
Developmental anomalies	Regulation of PLK1 Activity at G2 M Transition	Downregulated	Lean-GSE10946
Developmental anomalies	PID_PDGFRB_PATHWAY	Downregulated	Lean-GSE10946
Developmental anomalies	negative regulation of Wnt signaling pathway	Downregulated	Lean-GSE10946
Developmental anomalies	Recruitment of mitotic centrosome proteins and complexes	Downregulated	Lean-GSE10946
Developmental anomalies	Recruitment of NuMA to mitotic centrosomes	Downregulated	Lean-GSE10946
Developmental anomalies	Centrosome maturation	Downregulated	Lean-GSE10946
Developmental anomalies	AURKA Activation by TPX2	Downregulated	Lean-GSE10946
Developmental anomalies	Loss of Nlp from mitotic centrosomes	Downregulated	Lean-GSE10946
Developmental anomalies	Hedgehog	Downregulated	Lean-GSE10946
Developmental anomalies	Hedgehog	Downregulated	Lean-GSE10946
Developmental anomalies	Huntington disease	Downregulated	Lean-GSE10946
Developmental anomalies	PDGFR-beta signaling pathway	Downregulated	Lean-GSE10946
Developmental anomalies	embryonic epithelial tube formation	Downregulated	Lean-GSE10946
Developmental anomalies	DNA replication	Downregulated	Lean-GSE10946
Developmental anomalies	microtubule organizing center organization	Downregulated	Lean-GSE10946
Developmental anomalies	regulation of cell projection assembly	Downregulated	Lean-GSE10946
Developmental anomalies	regulation of plasma membrane bounded cell projection assembly	Downregulated	Lean-GSE10946
Developmental anomalies	mitotic nuclear division	Downregulated	Lean-GSE10946
Developmental anomalies	AndrogenReceptor	Downregulated	Lean-GSE10946
Developmental anomalies	S Phase	Downregulated	Lean-GSE10946
Developmental anomalies	regulation of stem cell differentiation	Downregulated	Lean-GSE10946
Developmental anomalies	Signaling by PDGF	Downregulated	Lean-GSE10946
Developmental anomalies	sister chromatid segregation	Downregulated	Lean-GSE10946
Developmental anomalies	canonical Wnt signaling pathway	Downregulated	Lean-GSE10946
Developmental anomalies	regulation of smoothened signaling pathway	Downregulated	Lean-GSE10946
Developmental anomalies	cell division	Downregulated	Lean-GSE10946
Developmental anomalies	cell cycle checkpoint	Downregulated	Lean-GSE10946
Developmental anomalies	regulation of intracellular protein transport	Downregulated	Lean-GSE10946
Developmental anomalies	microtubule cytoskeleton organization involved in mitosis	Downregulated	Lean-GSE10946
Developmental anomalies	spindle organization	Downregulated	Lean-GSE10946
Developmental anomalies	regulation of microtubule cytoskeleton organization	Downregulated	Lean-GSE10946
Developmental anomalies	positive regulation of DNA metabolic process	Downregulated	Lean-GSE10946
Developmental anomalies	cell cycle arrest	Downregulated	Lean-GSE10946
Developmental anomalies	PID_ERBB1_DOWNSTREAM_PATHWAY	Downregulated	Lean-GSE10946
Developmental anomalies	protein localization to nucleus	Downregulated	Lean-GSE10946
Developmental anomalies	Mitotic G1-G1 S phases	Downregulated	Lean-GSE10946
Developmental anomalies	centrosome cycle	Downregulated	Lean-GSE10946
Developmental anomalies	regulation of chromatin organization	Downregulated	Lean-GSE10946
Developmental anomalies	neural tube closure	Downregulated	Lean-GSE10946
Developmental anomalies	tube closure	Downregulated	Lean-GSE10946
Developmental anomalies	neural tube formation	Downregulated	Lean-GSE10946
Developmental anomalies	primary neural tube formation	Downregulated	Lean-GSE10946
Developmental anomalies	positive regulation of protein catabolic process	Downregulated	Lean-GSE10946
Developmental anomalies	Regulation of nuclear SMAD2 3 signaling	Downregulated	Lean-GSE10946
Developmental anomalies	cell junction assembly	Downregulated	Lean-GSE10946
Developmental anomalies	PID_SMAD2_3NUCLEAR_PATHWAY	Downregulated	Lean-GSE10946
Developmental anomalies	regulation of DNA replication	Downregulated	Lean-GSE10946
Developmental anomalies	positive regulation of cytoskeleton organization	Downregulated	Lean-GSE10946
Developmental anomalies	PID_TGFBR_PATHWAY	Downregulated	Lean-GSE10946
Developmental anomalies	ErbB1 downstream signaling	Downregulated	Lean-GSE10946
Developmental anomalies	DNA-dependent DNA replication	Downregulated	Lean-GSE10946
Developmental anomalies	regulation of histone modification	Downregulated	Lean-GSE10946
Developmental anomalies	positive regulation of intracellular transport	Downregulated	Lean-GSE10946
Developmental anomalies	Ras Pathway	Downregulated	Lean-GSE10946
Developmental anomalies	intracellular receptor signaling pathway	Downregulated	Lean-GSE10946
Developmental anomalies	Cytoskeletal regulation by Rho GTPase	Downregulated	Lean-GSE10946
Developmental anomalies	regulation of cellular protein catabolic process	Downregulated	Lean-GSE10946
Developmental anomalies	Signaling events mediated by Hepatocyte Growth Factor Receptor (c-Met)	Downregulated	Lean-GSE10946
Developmental anomalies	chromatin remodeling	Downregulated	Lean-GSE10946
Developmental anomalies	macromolecule methylation	Downregulated	Lean-GSE10946
Developmental anomalies	PID_MET_PATHWAY	Downregulated	Lean-GSE10946
Developmental anomalies	regulation of protein binding	Downregulated	Lean-GSE10946
Developmental anomalies	Signaling by NTRKs	Downregulated	Lean-GSE10946
Developmental anomalies	methylation	Downregulated	Lean-GSE10946
Developmental anomalies	TGF-beta receptor signaling	Downregulated	Lean-GSE10946
Developmental anomalies	Transcriptional regulation by RUNX3	Downregulated	Lean-GSE10946
Developmental anomalies	Regulation of TP53 Activity	Downregulated	Lean-GSE10946
Developmental anomalies	regulation of proteolysis involved in cellular protein catabolic process	Downregulated	Lean-GSE10946
Developmental anomalies	regulation of chromosome segregation	Downregulated	Lean-GSE10946
Developmental anomalies	BIOCARTA_MAPK_PATHWAY	Downregulated	Lean-GSE10946
Developmental anomalies	mitotic spindle organization	Downregulated	Lean-GSE10946
Developmental anomalies	Rab regulation of trafficking	Downregulated	Lean-GSE10946
Developmental anomalies	peptidyl-serine modification	Downregulated	Lean-GSE10946
Developmental anomalies	regulation of sister chromatid segregation	Downregulated	Lean-GSE10946
Developmental anomalies	Pantothenate biosynthesis	Downregulated	Lean-GSE10946
Developmental anomalies	SIG_INSULIN_RECEPTOR_PATHWAY_IN_CARDIAC_MYOCYTES	Downregulated	Lean-GSE10946
Developmental anomalies	p53 pathway	Downregulated	Lean-GSE10946
Developmental anomalies	Signaling by BMP	Downregulated	Lean-GSE10946
Developmental anomalies	Fc receptor signaling pathway	Downregulated	Lean-GSE10946
Developmental anomalies	Factors involved in megakaryocyte development and platelet production	Downregulated	Lean-GSE10946
Developmental anomalies	positive regulation of Wnt signaling pathway	Downregulated	Lean-GSE10946
Developmental anomalies	positive regulation of chromosome organization	Downregulated	Lean-GSE10946
Developmental anomalies	positive regulation of intracellular protein transport	Downregulated	Lean-GSE10946
Developmental anomalies	DNA recombination	Downregulated	Lean-GSE10946
Developmental anomalies	centrosome duplication	Downregulated	Lean-GSE10946
Developmental anomalies	peptidyl-serine phosphorylation	Downregulated	Lean-GSE10946
Developmental anomalies	PID_HEDGEHOG_GLI_PATHWAY	Downregulated	Lean-GSE10946
Developmental anomalies	regulation of response to DNA damage stimulus	Downregulated	Lean-GSE10946
Developmental anomalies	RUNX2 regulates bone development	Downregulated	Lean-GSE10946
Developmental anomalies	hormone-mediated signaling pathway	Downregulated	Lean-GSE10946
Developmental anomalies	Hedgehog signaling events mediated by Gli proteins	Downregulated	Lean-GSE10946
Developmental anomalies	double-strand break repair	Downregulated	Lean-GSE10946
Developmental anomalies	regulation of macroautophagy	Downregulated	Lean-GSE10946
Developmental anomalies	Signaling by NTRK1 (TRKA)	Downregulated	Lean-GSE10946
Developmental anomalies	p53 pathway feedback loops 2	Downregulated	Lean-GSE10946
Developmental anomalies	BCR signaling pathway	Downregulated	Lean-GSE10946
Developmental anomalies	Oncogenic MAPK signaling	Downregulated	Lean-GSE10946
Developmental anomalies	PID_BCR_5PATHWAY	Downregulated	Lean-GSE10946
Developmental anomalies	DNA integrity checkpoint	Downregulated	Lean-GSE10946
Developmental anomalies	negative regulation of DNA metabolic process	Downregulated	Lean-GSE10946
Developmental anomalies	negative regulation of chromosome organization	Downregulated	Lean-GSE10946
Developmental anomalies	Notch-mediated HES HEY network	Downregulated	Lean-GSE10946
Developmental anomalies	RHO GTPases Activate Formins	Downregulated	Lean-GSE10946
Developmental anomalies	PID_HES_HEY_PATHWAY	Downregulated	Lean-GSE10946
Developmental anomalies	ST_INTEGRIN_SIGNALING_PATHWAY	Downregulated	Lean-GSE10946
Developmental anomalies	regulation of nucleocytoplasmic transport	Downregulated	Lean-GSE10946
Developmental anomalies	regulation of cell cycle G1/S phase transition	Downregulated	Lean-GSE10946
Developmental anomalies	cardiac atrium development	Downregulated	Lean-GSE10946
Developmental anomalies	Regulation of Telomerase	Downregulated	Lean-GSE10946
Developmental anomalies	PID_TELOMERASE_PATHWAY	Downregulated	Lean-GSE10946
Developmental anomalies	regulation of cilium assembly	Downregulated	Lean-GSE10946
Developmental anomalies	regulation of cell division	Downregulated	Lean-GSE10946
Developmental anomalies	PID_MTOR_4PATHWAY	Downregulated	Lean-GSE10946
Developmental anomalies	mTOR signaling pathway	Downregulated	Lean-GSE10946
Developmental anomalies	PID_CXCR3_PATHWAY	Downregulated	Lean-GSE10946
Developmental anomalies	PID_ERBB1_RECEPTOR_PROXIMAL_PATHWAY	Downregulated	Lean-GSE10946
Developmental anomalies	regulation of lymphocyte proliferation	Upregulated	Lean-GSE10946
Developmental anomalies	regulation of mononuclear cell proliferation	Upregulated	Lean-GSE10946
Developmental anomalies	regulation of leukocyte proliferation	Upregulated	Lean-GSE10946
Developmental anomalies	mitotic cell cycle checkpoint	Downregulated	Lean-GSE10946
Developmental anomalies	negative regulation of mitotic cell cycle phase transition	Downregulated	Lean-GSE10946
Developmental anomalies	RNA localization	Downregulated	Lean-GSE10946
Developmental anomalies	negative regulation of cell cycle phase transition	Downregulated	Lean-GSE10946
Developmental anomalies	PID_BMP_PATHWAY	Downregulated	Lean-GSE10946
Developmental anomalies	BMP receptor signaling	Downregulated	Lean-GSE10946
Developmental anomalies	regulation of cell cycle arrest	Downregulated	Lean-GSE10946
Developmental anomalies	regulation of signal transduction by p53 class mediator	Downregulated	Lean-GSE10946
Developmental anomalies	BIOCARTA_CARM_ER_PATHWAY	Downregulated	Lean-GSE10946
Developmental anomalies	regulation of ubiquitin-dependent protein catabolic process	Downregulated	Lean-GSE10946
Developmental anomalies	negative regulation of cellular catabolic process	Downregulated	Lean-GSE10946
Developmental anomalies	Signaling by NOTCH1	Downregulated	Lean-GSE10946
Developmental anomalies	positive regulation of cellular protein catabolic process	Downregulated	Lean-GSE10946
Developmental anomalies	positive regulation of plasma membrane bounded cell projection assembly	Downregulated	Lean-GSE10946
Developmental anomalies	Signaling by TGF-beta Receptor Complex	Downregulated	Lean-GSE10946
Developmental anomalies	Regulation of beta-cell development	Downregulated	Lean-GSE10946
Developmental anomalies	actin filament organization	Downregulated	Lean-GSE10946
Developmental anomalies	Vitamin B6 biosynthesis	Downregulated	Lean-GSE10946
Developmental anomalies	VEGF signaling pathway	Downregulated	Lean-GSE10946
Developmental anomalies	Resolution of Sister Chromatid Cohesion	Downregulated	Lean-GSE10946
Developmental anomalies	cellular response to UV	Downregulated	Lean-GSE10946
Developmental anomalies	Signaling by NOTCH1 HD+PEST Domain Mutants in Cancer	Downregulated	Lean-GSE10946
Developmental anomalies	ST_B_CELL_ANTIGEN_RECEPTOR	Downregulated	Lean-GSE10946
Developmental anomalies	Constitutive Signaling by NOTCH1 HD+PEST Domain Mutants	Downregulated	Lean-GSE10946
Developmental anomalies	Signaling by NOTCH1 in Cancer	Downregulated	Lean-GSE10946
Developmental anomalies	Constitutive Signaling by NOTCH1 PEST Domain Mutants	Downregulated	Lean-GSE10946
Developmental anomalies	BIOCARTA_AT1R_PATHWAY	Downregulated	Lean-GSE10946
Developmental anomalies	Signaling by NOTCH1 PEST Domain Mutants in Cancer	Downregulated	Lean-GSE10946
Developmental anomalies	FSH	Downregulated	Lean-GSE10946
Developmental anomalies	Plasma membrane estrogen receptor signaling	Downregulated	Lean-GSE10946
Developmental anomalies	IL5	Downregulated	Lean-GSE10946
Developmental anomalies	regulation of dephosphorylation	Downregulated	Lean-GSE10946
Developmental anomalies	HALLMARK_PI3K_AKT_MTOR_SIGNALING	Downregulated	Lean-GSE10946
Developmental anomalies	positive regulation of supramolecular fiber organization	Downregulated	Lean-GSE10946
Developmental anomalies	DNA Replication	Downregulated	Lean-GSE10946
Developmental anomalies	Activation of HOX genes during differentiation	Upregulated	Lean-GSE10946
Developmental anomalies	Activation of anterior HOX genes in hindbrain development during early embryogenesis	Upregulated	Lean-GSE10946
Developmental anomalies	mRNA Splicing	Downregulated	Lean-GSE10946
Developmental anomalies	pre-mRNA splicing	Downregulated	Lean-GSE10946
Developmental anomalies	RUNX1 interacts with co-factors whose precise effect on RUNX1 targets is not known	Downregulated	Lean-GSE10946
Developmental anomalies	rRNA metabolic process	Downregulated	Lean-GSE10946
Developmental anomalies	nucleobase-containing compound transport	Downregulated	Lean-GSE10946
Developmental anomalies	CDC42 signaling events	Downregulated	Lean-GSE10946
Developmental anomalies	PID_CDC42_PATHWAY	Downregulated	Lean-GSE10946
Developmental anomalies	G1/S transition of mitotic cell cycle	Downregulated	Lean-GSE10946
Developmental anomalies	rRNA processing	Downregulated	Lean-GSE10946
Developmental anomalies	cell cycle G1/S phase transition	Downregulated	Lean-GSE10946
Developmental anomalies	regulation of establishment of planar polarity	Downregulated	Lean-GSE10946
Developmental anomalies	protein acylation	Downregulated	Lean-GSE10946
Developmental anomalies	positive regulation of proteolysis involved in cellular protein catabolic process	Downregulated	Lean-GSE10946
Developmental anomalies	centriole replication	Downregulated	Lean-GSE10946
Developmental anomalies	Nongenotropic Androgen signaling	Downregulated	Lean-GSE10946
Developmental anomalies	regulation of G1/S transition of mitotic cell cycle	Downregulated	Lean-GSE10946
Developmental anomalies	PID_AR_NONGENOMIC_PATHWAY	Downregulated	Lean-GSE10946
Developmental anomalies	centriole assembly	Downregulated	Lean-GSE10946
Developmental anomalies	regulation of intracellular steroid hormone receptor signaling pathway	Downregulated	Lean-GSE10946
Developmental anomalies	Insulin Pathway	Downregulated	Lean-GSE10946
Developmental anomalies	NCAM1 interactions	Downregulated	Lean-GSE10946
Developmental anomalies	PID_INSULIN_PATHWAY	Downregulated	Lean-GSE10946
Developmental anomalies	cardiac right ventricle morphogenesis	Downregulated	Lean-GSE10946
Developmental anomalies	Transcriptional regulation of white adipocyte differentiation	Downregulated	Lean-GSE10946
Developmental anomalies	cellular response to steroid hormone stimulus	Downregulated	Lean-GSE10946
Developmental anomalies	sister chromatid cohesion	Downregulated	Lean-GSE10946
Developmental anomalies	Fc-epsilon receptor signaling pathway	Downregulated	Lean-GSE10946
Developmental anomalies	PID_MAPK_TRK_PATHWAY	Downregulated	Lean-GSE10946
Developmental anomalies	Trk receptor signaling mediated by the MAPK pathway	Downregulated	Lean-GSE10946
Developmental anomalies	ribonucleoprotein complex assembly	Downregulated	Lean-GSE10946
Developmental anomalies	TSLP	Downregulated	Lean-GSE10946
Developmental anomalies	RAB GEFs exchange GTP for GDP on RABs	Downregulated	Lean-GSE10946
Developmental anomalies	BIOCARTA_ACE2_PATHWAY	Downregulated	Lean-GSE10946
Developmental anomalies	regulation of protein modification by small protein conjugation or removal	Downregulated	Lean-GSE10946
Developmental anomalies	cell chemotaxis	Upregulated	Lean-GSE10946
Developmental anomalies	HALLMARK_ALLOGRAFT_REJECTION	Upregulated	Lean-GSE10946
Developmental anomalies	SUMOylation of DNA damage response and repair proteins	Downregulated	Lean-GSE10946
Developmental anomalies	establishment of RNA localization	Downregulated	Lean-GSE10946
Developmental anomalies	steroid hormone mediated signaling pathway	Downregulated	Lean-GSE10946
Developmental anomalies	microtubule polymerization or depolymerization	Downregulated	Lean-GSE10946
Developmental anomalies	protein acetylation	Downregulated	Lean-GSE10946
Developmental anomalies	BIOCARTA_RACCYCD_PATHWAY	Downregulated	Lean-GSE10946
Developmental anomalies	NOTCH1 Intracellular Domain Regulates Transcription	Downregulated	Lean-GSE10946
Developmental anomalies	protein alkylation	Downregulated	Lean-GSE10946
Developmental anomalies	protein methylation	Downregulated	Lean-GSE10946
Developmental anomalies	PID_WNT_NONCANONICAL_PATHWAY	Downregulated	Lean-GSE10946
Developmental anomalies	Noncanonical Wnt signaling pathway	Downregulated	Lean-GSE10946
Developmental anomalies	Wnt signaling pathway, planar cell polarity pathway	Downregulated	Lean-GSE10946
Developmental anomalies	PID_AR_PATHWAY	Downregulated	Lean-GSE10946
Developmental anomalies	Coregulation of Androgen receptor activity	Downregulated	Lean-GSE10946
Developmental anomalies	PID_FAK_PATHWAY	Downregulated	Lean-GSE10946
Developmental anomalies	Signaling events mediated by focal adhesion kinase	Downregulated	Lean-GSE10946
Developmental anomalies	positive regulation of gene expression, epigenetic	Downregulated	Lean-GSE10946
Developmental anomalies	regulation of proteasomal protein catabolic process	Downregulated	Lean-GSE10946
Developmental anomalies	NOTCH4 Intracellular Domain Regulates Transcription	Downregulated	Lean-GSE10946
Developmental anomalies	non-motile cilium assembly	Downregulated	Lean-GSE10946
Developmental anomalies	PID_NCADHERIN_PATHWAY	Downregulated	Lean-GSE10946
Developmental anomalies	BIOCARTA_GLEEVEC_PATHWAY	Downregulated	Lean-GSE10946
Developmental anomalies	negative regulation of smoothened signaling pathway	Downregulated	Lean-GSE10946
Developmental anomalies	Regulation of lipid metabolism by Peroxisome proliferator-activated receptor alpha (PPARalpha)	Downregulated	Lean-GSE10946
Developmental anomalies	SIG_BCR_SIGNALING_PATHWAY	Downregulated	Lean-GSE10946
Developmental anomalies	IGF1 pathway	Downregulated	Lean-GSE10946
Developmental anomalies	N-cadherin signaling events	Downregulated	Lean-GSE10946
Developmental anomalies	positive regulation of canonical Wnt signaling pathway	Downregulated	Lean-GSE10946
Developmental anomalies	Fcgamma receptor (FCGR) dependent phagocytosis	Downregulated	Lean-GSE10946
Developmental anomalies	BIOCARTA_TCR_PATHWAY	Downregulated	Lean-GSE10946
Developmental anomalies	PID_IGF1_PATHWAY	Downregulated	Lean-GSE10946
Developmental anomalies	SIG_IL4RECEPTOR_IN_B_LYPHOCYTES	Downregulated	Lean-GSE10946
Developmental anomalies	positive regulation of organelle assembly	Downregulated	Lean-GSE10946
Developmental anomalies	regulation of pri-miRNA transcription by RNA polymerase II	Downregulated	Lean-GSE10946
Developmental anomalies	positive regulation of cardiocyte differentiation	Downregulated	Lean-GSE10946
Developmental anomalies	Pre-NOTCH Expression and Processing	Upregulated	Lean-GSE10946
Developmental anomalies	Pre-NOTCH Transcription and Translation	Upregulated	Lean-GSE10946
Developmental anomalies	RNA transport	Downregulated	Lean-GSE10946
Developmental anomalies	nucleic acid transport	Downregulated	Lean-GSE10946
Developmental anomalies	positive regulation of chromatin organization	Downregulated	Lean-GSE10946
Developmental anomalies	PID_HDAC_CLASSI_PATHWAY	Downregulated	Lean-GSE10946
Developmental anomalies	regulation of DNA-dependent DNA replication	Downregulated	Lean-GSE10946
Developmental anomalies	intracellular steroid hormone receptor signaling pathway	Downregulated	Lean-GSE10946
Developmental anomalies	internal protein amino acid acetylation	Downregulated	Lean-GSE10946
Developmental anomalies	HALLMARK_WNT_BETA_CATENIN_SIGNALING	Downregulated	Lean-GSE10946
Developmental anomalies	Signaling events mediated by HDAC Class I	Downregulated	Lean-GSE10946
Developmental anomalies	histone methylation	Downregulated	Lean-GSE10946
Developmental anomalies	Activation of the pre-replicative complex	Downregulated	Lean-GSE10946
Developmental anomalies	Activation of ATR in response to replication stress	Downregulated	Lean-GSE10946
Developmental anomalies	SUMOylation of transcription cofactors	Downregulated	Lean-GSE10946
Developmental anomalies	Regulation of Androgen receptor activity	Downregulated	Lean-GSE10946
Developmental anomalies	PID_AR_TF_PATHWAY	Downregulated	Lean-GSE10946
Developmental anomalies	Regulation of TP53 Activity through Phosphorylation	Downregulated	Lean-GSE10946
Developmental anomalies	regulation of histone methylation	Downregulated	Lean-GSE10946
Developmental anomalies	response to ionizing radiation	Downregulated	Lean-GSE10946
Developmental anomalies	PID_MYC_ACTIV_PATHWAY	Downregulated	Lean-GSE10946
Developmental anomalies	peptidyl-threonine phosphorylation	Downregulated	Lean-GSE10946
Developmental anomalies	Validated targets of C-MYC transcriptional activation	Downregulated	Lean-GSE10946
Developmental anomalies	positive regulation of nucleocytoplasmic transport	Downregulated	Lean-GSE10946
Developmental anomalies	PID_P73PATHWAY	Downregulated	Lean-GSE10946
Developmental anomalies	p73 transcription factor network	Downregulated	Lean-GSE10946
Developmental anomalies	telomere maintenance	Upregulated	Lean-GSE10946
Developmental anomalies	HIV Life Cycle	Downregulated	Lean-GSE10946
Developmental anomalies	positive regulation of ubiquitin-dependent protein catabolic process	Downregulated	Lean-GSE10946
Developmental anomalies	BIOCARTA_PYK2_PATHWAY	Downregulated	Lean-GSE10946
Developmental anomalies	Deactivation of the beta-catenin transactivating complex	Downregulated	Lean-GSE10946
Developmental anomalies	negative regulation of DNA replication	Downregulated	Lean-GSE10946
Developmental anomalies	DNA geometric change	Downregulated	Lean-GSE10946
Developmental anomalies	BIOCARTA_PPARA_PATHWAY	Downregulated	Lean-GSE10946
Developmental anomalies	Amplification of signal from unattached kinetochores via a MAD2 inhibitory signal	Downregulated	Lean-GSE10946
Developmental anomalies	negative regulation of protein complex assembly	Downregulated	Lean-GSE10946
Developmental anomalies	PID_HDAC_CLASSII_PATHWAY	Downregulated	Lean-GSE10946
Developmental anomalies	Signaling events mediated by HDAC Class II	Downregulated	Lean-GSE10946
Developmental anomalies	PPARA activates gene expression	Downregulated	Lean-GSE10946
Developmental anomalies	Amplification of signal from the kinetochores	Downregulated	Lean-GSE10946
Developmental anomalies	protein localization to cell periphery	Downregulated	Lean-GSE10946
Developmental anomalies	peptidyl-threonine modification	Downregulated	Lean-GSE10946
Developmental anomalies	regulation of actin filament organization	Downregulated	Lean-GSE10946
Developmental anomalies	RUNX2 regulates osteoblast differentiation	Downregulated	Lean-GSE10946
Developmental anomalies	telomere organization	Downregulated	Lean-GSE10946
Developmental anomalies	immune response-regulating cell surface receptor signaling pathway involved in phagocytosis	Downregulated	Lean-GSE10946
Developmental anomalies	Fc-gamma receptor signaling pathway involved in phagocytosis	Downregulated	Lean-GSE10946
Developmental anomalies	positive regulation of cellular response to transforming growth factor beta stimulus	Downregulated	Lean-GSE10946
Developmental anomalies	Posttranslational regulation of adherens junction stability and dissassembly	Downregulated	Lean-GSE10946
Developmental anomalies	import into nucleus	Downregulated	Lean-GSE10946
Developmental anomalies	PID_AJDISS_2PATHWAY	Downregulated	Lean-GSE10946
Developmental anomalies	positive regulation of mitotic cell cycle phase transition	Downregulated	Lean-GSE10946
Developmental anomalies	Fc-gamma receptor signaling pathway	Downregulated	Lean-GSE10946
Developmental anomalies	Mitotic Spindle Checkpoint	Downregulated	Lean-GSE10946
Developmental anomalies	positive regulation of lymphocyte proliferation	Upregulated	Lean-GSE10946
Developmental anomalies	positive regulation of mononuclear cell proliferation	Upregulated	Lean-GSE10946
Developmental anomalies	positive regulation of leukocyte proliferation	Upregulated	Lean-GSE10946
Developmental anomalies	B-WICH complex positively regulates rRNA expression	Upregulated	Lean-GSE10946
Developmental anomalies	nuclear export	Downregulated	Lean-GSE10946
Developmental anomalies	protein export from nucleus	Downregulated	Lean-GSE10946
Developmental anomalies	internal peptidyl-lysine acetylation	Downregulated	Lean-GSE10946
Developmental anomalies	peptidyl-lysine acetylation	Downregulated	Lean-GSE10946
Developmental anomalies	histone acetylation	Downregulated	Lean-GSE10946
Developmental anomalies	RNA 3'-end processing	Downregulated	Lean-GSE10946
Developmental anomalies	regulation of RNA splicing	Downregulated	Lean-GSE10946
Developmental anomalies	positive regulation of histone modification	Downregulated	Lean-GSE10946
Developmental anomalies	protein localization to chromosome	Downregulated	Lean-GSE10946
Developmental anomalies	cell cycle DNA replication	Downregulated	Lean-GSE10946
Developmental anomalies	nuclear DNA replication	Downregulated	Lean-GSE10946
Developmental anomalies	DNA damage checkpoint	Downregulated	Lean-GSE10946
Developmental anomalies	regulation of peptidyl-lysine acetylation	Downregulated	Lean-GSE10946
Developmental anomalies	regulation of histone acetylation	Downregulated	Lean-GSE10946
Developmental anomalies	RUNX3 regulates NOTCH signaling	Downregulated	Lean-GSE10946
Developmental anomalies	regulation of sister chromatid cohesion	Downregulated	Lean-GSE10946
Developmental anomalies	BIOCARTA_MAL_PATHWAY	Downregulated	Lean-GSE10946
Developmental anomalies	regulation of protein acetylation	Downregulated	Lean-GSE10946
Developmental anomalies	RNA Polymerase I Transcription Initiation	Downregulated	Lean-GSE10946
Developmental anomalies	DNA-dependent DNA replication maintenance of fidelity	Downregulated	Lean-GSE10946
Developmental anomalies	atrial septum development	Downregulated	Lean-GSE10946
Developmental anomalies	Fas	Downregulated	Lean-GSE10946
Developmental anomalies	Late Phase of HIV Life Cycle	Downregulated	Lean-GSE10946
Developmental anomalies	protein localization to cytoskeleton	Downregulated	Lean-GSE10946
Developmental anomalies	regulation of cytokinesis	Downregulated	Lean-GSE10946
Developmental anomalies	negative regulation of mitotic nuclear division	Downregulated	Lean-GSE10946
Developmental anomalies	ST_WNT_BETA_CATENIN_PATHWAY	Downregulated	Lean-GSE10946
Developmental anomalies	spindle assembly	Downregulated	Lean-GSE10946
Developmental anomalies	Notch-HLH transcription pathway	Downregulated	Lean-GSE10946
Developmental anomalies	NOTCH3 Intracellular Domain Regulates Transcription	Downregulated	Lean-GSE10946
Developmental anomalies	negative regulation of nuclear division	Downregulated	Lean-GSE10946
Developmental anomalies	double-strand break repair via homologous recombination	Downregulated	Lean-GSE10946
Developmental anomalies	recombinational repair	Downregulated	Lean-GSE10946
Developmental anomalies	peptidyl-lysine methylation	Downregulated	Lean-GSE10946
Developmental anomalies	BIOCARTA_HCMV_PATHWAY	Downregulated	Lean-GSE10946
Developmental anomalies	PID_IL2_PI3K_PATHWAY	Downregulated	Lean-GSE10946
Developmental anomalies	BIOCARTA_RAS_PATHWAY	Downregulated	Lean-GSE10946
Developmental anomalies	PID_FAS_PATHWAY	Downregulated	Lean-GSE10946
Developmental anomalies	regulation of proteasomal ubiquitin-dependent protein catabolic process	Downregulated	Lean-GSE10946
Developmental anomalies	negative regulation of cytoskeleton organization	Downregulated	Lean-GSE10946
Developmental anomalies	protein import into nucleus	Downregulated	Lean-GSE10946
Developmental anomalies	Rho GTPase cycle	Downregulated	Lean-GSE10946
Developmental anomalies	BIOCARTA_ARF_PATHWAY	Downregulated	Lean-GSE10946
Developmental anomalies	IL2 signaling events mediated by PI3K	Downregulated	Lean-GSE10946
Developmental anomalies	Validated nuclear estrogen receptor alpha network	Downregulated	Lean-GSE10946
Developmental anomalies	histone ubiquitination	Downregulated	Lean-GSE10946
Developmental anomalies	BIOCARTA_MTOR_PATHWAY	Downregulated	Lean-GSE10946
Developmental anomalies	PID_ERA_GENOMIC_PATHWAY	Downregulated	Lean-GSE10946
Developmental anomalies	Cell junction organization	Downregulated	Lean-GSE10946
Developmental anomalies	Negative epigenetic regulation of rRNA expression	Upregulated	Lean-GSE10946
Developmental anomalies	NoRC negatively regulates rRNA expression	Upregulated	Lean-GSE10946
Developmental anomalies	coronary vasculature morphogenesis	Upregulated	Lean-GSE10946
Developmental anomalies	leukocyte chemotaxis	Upregulated	Lean-GSE10946
Developmental anomalies	humoral immune response	Upregulated	Lean-GSE10946
Developmental anomalies	PID_E2F_PATHWAY	Downregulated	Lean-GSE10946
Developmental anomalies	E2F transcription factor network	Downregulated	Lean-GSE10946
Developmental anomalies	HDR through Homologous Recombination (HRR)	Downregulated	Lean-GSE10946
Developmental anomalies	mitotic DNA integrity checkpoint	Downregulated	Lean-GSE10946
Developmental anomalies	LKB1 signaling events	Downregulated	Lean-GSE10946
Developmental anomalies	PID_LKB1_PATHWAY	Downregulated	Lean-GSE10946
Developmental anomalies	HDR through Single Strand Annealing (SSA)	Downregulated	Lean-GSE10946
Developmental anomalies	negative regulation of histone modification	Downregulated	Lean-GSE10946
Developmental anomalies	microtubule polymerization	Downregulated	Lean-GSE10946
Developmental anomalies	regulation of DNA repair	Downregulated	Lean-GSE10946
Developmental anomalies	negative regulation of sister chromatid segregation	Downregulated	Lean-GSE10946
Developmental anomalies	regulation of RNA stability	Downregulated	Lean-GSE10946
Developmental anomalies	regulation of microtubule polymerization or depolymerization	Downregulated	Lean-GSE10946
Developmental anomalies	BIOCARTA_MCM_PATHWAY	Downregulated	Lean-GSE10946
Developmental anomalies	Regulation of actin dynamics for phagocytic cup formation	Downregulated	Lean-GSE10946
Developmental anomalies	sulfur amino acid metabolic process	Downregulated	Lean-GSE10946
Developmental anomalies	negative regulation of mitotic sister chromatid segregation	Downregulated	Lean-GSE10946
Developmental anomalies	negative regulation of chromosome segregation	Downregulated	Lean-GSE10946
Developmental anomalies	Transcription regulation by bZIP transcription factor	Downregulated	Lean-GSE10946
Developmental anomalies	BIOCARTA_PTEN_PATHWAY	Downregulated	Lean-GSE10946
Developmental anomalies	positive regulation of chromosome segregation	Downregulated	Lean-GSE10946
Developmental anomalies	regulation of mRNA catabolic process	Downregulated	Lean-GSE10946
Developmental anomalies	Regulation of gene expression in late stage (branching morphogenesis) pancreatic bud precursor cells	Downregulated	Lean-GSE10946
Developmental anomalies	negative regulation of autophagy	Downregulated	Lean-GSE10946
Developmental anomalies	androgen receptor signaling pathway	Downregulated	Lean-GSE10946
Developmental anomalies	regulation of mRNA stability	Downregulated	Lean-GSE10946
Developmental anomalies	Circadian Clock	Downregulated	Lean-GSE10946
Developmental anomalies	negative regulation of protein kinase B signaling	Downregulated	Lean-GSE10946
Developmental anomalies	regulation of DNA biosynthetic process	Downregulated	Lean-GSE10946
Developmental anomalies	positive regulation of calcium ion import into sarcoplasmic reticulum	Downregulated	Lean-GSE10946
Developmental anomalies	BIOCARTA_ECM_PATHWAY	Downregulated	Lean-GSE10946
Developmental anomalies	SUMOylation of chromatin organization proteins	Downregulated	Lean-GSE10946
Developmental anomalies	cellular glucose homeostasis	Downregulated	Lean-GSE10946
Developmental anomalies	negative regulation of chromatin organization	Downregulated	Lean-GSE10946
Developmental anomalies	regulation of DNA recombination	Downregulated	Lean-GSE10946
Developmental anomalies	mitotic spindle assembly	Downregulated	Lean-GSE10946
Developmental anomalies	histone lysine methylation	Downregulated	Lean-GSE10946
Developmental anomalies	positive regulation of proteasomal protein catabolic process	Downregulated	Lean-GSE10946
Developmental anomalies	PID_PI3KCI_AKT_PATHWAY	Downregulated	Lean-GSE10946
Developmental anomalies	Ceramide signaling pathway	Downregulated	Lean-GSE10946
Developmental anomalies	Cellular response to heat stress	Downregulated	Lean-GSE10946
Developmental anomalies	BIOCARTA_INTEGRIN_PATHWAY	Downregulated	Lean-GSE10946
Developmental anomalies	BIOCARTA_FMLP_PATHWAY	Downregulated	Lean-GSE10946
Developmental anomalies	RHO GTPases activate PAKs	Downregulated	Lean-GSE10946
Developmental anomalies	PID_CERAMIDE_PATHWAY	Downregulated	Lean-GSE10946
Developmental anomalies	cellular response to ionizing radiation	Downregulated	Lean-GSE10946
Developmental anomalies	Class I PI3K signaling events mediated by Akt	Downregulated	Lean-GSE10946
Developmental anomalies	PAR1-mediated thrombin signaling events	Downregulated	Lean-GSE10946
Developmental anomalies	protein monoubiquitination	Downregulated	Lean-GSE10946
Developmental anomalies	TIE1 TEK	Downregulated	Lean-GSE10946
Developmental anomalies	interstrand cross-link repair	Downregulated	Lean-GSE10946
Developmental anomalies	protein localization to microtubule cytoskeleton	Downregulated	Lean-GSE10946
Developmental anomalies	regulation of hematopoietic stem cell differentiation	Downregulated	Lean-GSE10946
Developmental anomalies	TP53 Regulates Transcription of DNA Repair Genes	Downregulated	Lean-GSE10946
Developmental anomalies	cellular response to extracellular stimulus	Downregulated	Lean-GSE10946
Developmental anomalies	PID_THROMBIN_PAR1_PATHWAY	Downregulated	Lean-GSE10946
Developmental anomalies	negative regulation of TOR signaling	Downregulated	Lean-GSE10946
Developmental anomalies	regulation of ERBB signaling pathway	Downregulated	Lean-GSE10946
Developmental anomalies	regulation of centriole replication	Downregulated	Lean-GSE10946
Developmental anomalies	BIOCARTA_BCR_PATHWAY	Downregulated	Lean-GSE10946
Developmental anomalies	beta-catenin destruction complex disassembly	Downregulated	Lean-GSE10946
Developmental anomalies	Activation of BH3-only proteins	Downregulated	Lean-GSE10946
Developmental anomalies	EPHB-mediated forward signaling	Downregulated	Lean-GSE10946
Developmental anomalies	protein localization to plasma membrane	Downregulated	Lean-GSE10946
Developmental anomalies	FOXM1 transcription factor network	Downregulated	Lean-GSE10946
Developmental anomalies	SIG_REGULATION_OF_THE_ACTIN_CYTOSKELETON_BY_RHO_GTPASES	Downregulated	Lean-GSE10946
Developmental anomalies	Cell death signalling via NRAGE, NRIF and NADE	Downregulated	Lean-GSE10946
Developmental anomalies	detection of stimulus involved in sensory perception	Upregulated	Lean-GSE10946
Developmental anomalies	HALLMARK_INTERFERON_GAMMA_RESPONSE	Upregulated	Lean-GSE10946
Developmental anomalies	Meiotic synapsis	Upregulated	Lean-GSE10946
Developmental anomalies	RUNX1 regulates transcription of genes involved in differentiation of HSCs	Upregulated	Lean-GSE10946
Developmental anomalies	RNA Polymerase I Chain Elongation	Upregulated	Lean-GSE10946
Developmental anomalies	HALLMARK_INFLAMMATORY_RESPONSE	Upregulated	Lean-GSE10946
Developmental anomalies	myeloid leukocyte migration	Upregulated	Lean-GSE10946
Developmental anomalies	PID_P53_REGULATION_PATHWAY	Downregulated	Lean-GSE10946
Developmental anomalies	p53 pathway	Downregulated	Lean-GSE10946
Developmental anomalies	mRNA transport	Downregulated	Lean-GSE10946
Developmental anomalies	Homologous DNA Pairing and Strand Exchange	Downregulated	Lean-GSE10946
Developmental anomalies	Presynaptic phase of homologous DNA pairing and strand exchange	Downregulated	Lean-GSE10946
Developmental anomalies	ribonucleoprotein complex export from nucleus	Downregulated	Lean-GSE10946
Developmental anomalies	Regulation of TP53 Activity through Acetylation	Downregulated	Lean-GSE10946
Developmental anomalies	ribonucleoprotein complex localization	Downregulated	Lean-GSE10946
Developmental anomalies	RNA export from nucleus	Downregulated	Lean-GSE10946
Developmental anomalies	beta-catenin-TCF complex assembly	Downregulated	Lean-GSE10946
Developmental anomalies	PID_FOXO_PATHWAY	Downregulated	Lean-GSE10946
Developmental anomalies	regulation of telomere maintenance	Downregulated	Lean-GSE10946
Developmental anomalies	PID_HDAC_CLASSIII_PATHWAY	Downregulated	Lean-GSE10946
Developmental anomalies	FoxO family signaling	Downregulated	Lean-GSE10946
Developmental anomalies	SUMOylation of RNA binding proteins	Downregulated	Lean-GSE10946
Developmental anomalies	base-excision repair	Downregulated	Lean-GSE10946
Developmental anomalies	BIOCARTA_EIF4_PATHWAY	Downregulated	Lean-GSE10946
Developmental anomalies	activation of MAPKK activity	Downregulated	Lean-GSE10946
Developmental anomalies	replication fork processing	Downregulated	Lean-GSE10946
Developmental anomalies	Canonical Wnt signaling pathway	Downregulated	Lean-GSE10946
Developmental anomalies	negative regulation of G1/S transition of mitotic cell cycle	Downregulated	Lean-GSE10946
Developmental anomalies	regulation of protein polymerization	Downregulated	Lean-GSE10946
Developmental anomalies	PID_WNT_CANONICAL_PATHWAY	Downregulated	Lean-GSE10946
Developmental anomalies	Kinesins	Downregulated	Lean-GSE10946
Developmental anomalies	PID_BETA_CATENIN_DEG_PATHWAY	Downregulated	Lean-GSE10946
Developmental anomalies	negative regulation of cell cycle G1/S phase transition	Downregulated	Lean-GSE10946
Developmental anomalies	TBC RABGAPs	Downregulated	Lean-GSE10946
Developmental anomalies	PID_TAP63_PATHWAY	Downregulated	Lean-GSE10946
Developmental anomalies	Nuclear Envelope Breakdown	Downregulated	Lean-GSE10946
Developmental anomalies	Validated transcriptional targets of TAp63 isoforms	Downregulated	Lean-GSE10946
Developmental anomalies	mitochondrial genome maintenance	Downregulated	Lean-GSE10946
Developmental anomalies	protein-DNA complex disassembly	Downregulated	Lean-GSE10946
Developmental anomalies	Degradation of beta catenin	Downregulated	Lean-GSE10946
Developmental anomalies	HS-GAG degradation	Downregulated	Lean-GSE10946
Developmental anomalies	negative regulation of macroautophagy	Downregulated	Lean-GSE10946
Developmental anomalies	negative regulation of DNA-dependent DNA replication	Downregulated	Lean-GSE10946
Developmental anomalies	PID_ILK_PATHWAY	Downregulated	Lean-GSE10946
Developmental anomalies	regulation of transcription by RNA polymerase I	Downregulated	Lean-GSE10946
Developmental anomalies	ST_JNK_MAPK_PATHWAY	Downregulated	Lean-GSE10946
Developmental anomalies	signal transduction in response to DNA damage	Downregulated	Lean-GSE10946
Developmental anomalies	DNA biosynthetic process	Downregulated	Lean-GSE10946
Developmental anomalies	RhoA signaling pathway	Downregulated	Lean-GSE10946
Developmental anomalies	ST_T_CELL_SIGNAL_TRANSDUCTION	Downregulated	Lean-GSE10946
Developmental anomalies	PID_RHOA_PATHWAY	Downregulated	Lean-GSE10946
Developmental anomalies	ncRNA 3'-end processing	Downregulated	Lean-GSE10946
Developmental anomalies	Integrin-linked kinase signaling	Downregulated	Lean-GSE10946
Developmental anomalies	Regulation of TP53 Activity through Association with Co-factors	Downregulated	Lean-GSE10946
Developmental anomalies	protein localization to microtubule organizing center	Downregulated	Lean-GSE10946
Developmental anomalies	microtubule nucleation	Downregulated	Lean-GSE10946
Developmental anomalies	YAP1- and WWTR1 (TAZ)-stimulated gene expression	Downregulated	Lean-GSE10946
Developmental anomalies	cellular response to nutrient levels	Downregulated	Lean-GSE10946
Developmental anomalies	chromatin disassembly	Downregulated	Lean-GSE10946
Developmental anomalies	HALLMARK_MYC_TARGETS_V1	Downregulated	Lean-GSE10946
Developmental anomalies	regulation of intracellular estrogen receptor signaling pathway	Downregulated	Lean-GSE10946
Developmental anomalies	Constitutive Signaling by AKT1 E17K in Cancer	Downregulated	Lean-GSE10946
Developmental anomalies	protein localization to centrosome	Downregulated	Lean-GSE10946
Developmental anomalies	nucleosome disassembly	Downregulated	Lean-GSE10946
Developmental anomalies	BIOCARTA_BARRESTIN_SRC_PATHWAY	Downregulated	Lean-GSE10946
Developmental anomalies	gene silencing by RNA	Downregulated	Lean-GSE10946
Developmental anomalies	DNA replication initiation	Downregulated	Lean-GSE10946
Developmental anomalies	positive regulation of mitochondrion organization	Downregulated	Lean-GSE10946
Developmental anomalies	Regulation of PTEN gene transcription	Downregulated	Lean-GSE10946
Developmental anomalies	protein autoubiquitination	Downregulated	Lean-GSE10946
Developmental anomalies	positive regulation of cilium assembly	Downregulated	Lean-GSE10946
Developmental anomalies	vesicle-mediated transport to the plasma membrane	Downregulated	Lean-GSE10946
Developmental anomalies	RNA modification	Downregulated	Lean-GSE10946
Developmental anomalies	CDC6 association with the ORC:origin complex	Downregulated	Lean-GSE10946
Developmental anomalies	negative regulation of response to DNA damage stimulus	Downregulated	Lean-GSE10946
Developmental anomalies	PID_NEPHRIN_NEPH1_PATHWAY	Downregulated	Lean-GSE10946
Developmental anomalies	cell division	Downregulated	Lean-GSE10946
Developmental anomalies	Cohesin Loading onto Chromatin	Downregulated	Lean-GSE10946
Developmental anomalies	termination of RNA polymerase I transcription	Downregulated	Lean-GSE10946
Developmental anomalies	ncRNA catabolic process	Downregulated	Lean-GSE10946
Developmental anomalies	negative regulation of protein modification by small protein conjugation or removal	Downregulated	Lean-GSE10946
Developmental anomalies	EPHA2 forward signaling	Downregulated	Lean-GSE10946
Developmental anomalies	PID_EPHA2_FWD_PATHWAY	Downregulated	Lean-GSE10946
Developmental anomalies	positive regulation of DNA recombination	Downregulated	Lean-GSE10946
Developmental anomalies	Transcription of the HIV genome	Downregulated	Lean-GSE10946
Developmental anomalies	nuclear-transcribed mRNA catabolic process, exonucleolytic	Downregulated	Lean-GSE10946
Developmental anomalies	negative regulation of cellular senescence	Downregulated	Lean-GSE10946
Developmental anomalies	DNA methylation	Upregulated	Lean-GSE10946
Developmental anomalies	Acetylcholine binding and downstream events	Upregulated	Lean-GSE10946
Developmental anomalies	Formation of the beta-catenin:TCF transactivating complex	Upregulated	Lean-GSE10946
Developmental anomalies	Postsynaptic nicotinic acetylcholine receptors	Upregulated	Lean-GSE10946
Developmental anomalies	Activation of Nicotinic Acetylcholine Receptors	Upregulated	Lean-GSE10946
Developmental anomalies	Oxidative Stress Induced Senescence	Upregulated	Lean-GSE10946
Developmental anomalies	RHO GTPases activate PKNs	Upregulated	Lean-GSE10946
Developmental anomalies	RUNX1 regulates genes involved in megakaryocyte differentiation and platelet function	Upregulated	Lean-GSE10946
Developmental anomalies	neutrophil migration	Upregulated	Lean-GSE10946
Developmental anomalies	neutrophil chemotaxis	Upregulated	Lean-GSE10946
Developmental anomalies	granulocyte migration	Upregulated	Lean-GSE10946
Developmental anomalies	granulocyte chemotaxis	Upregulated	Lean-GSE10946
Developmental anomalies	regulation of mRNA processing	Downregulated	Lean-GSE10946
Developmental anomalies	DNA strand elongation	Downregulated	Lean-GSE10946
Developmental anomalies	positive regulation of cell cycle arrest	Downregulated	Lean-GSE10946
Developmental anomalies	mitotic DNA damage checkpoint	Downregulated	Lean-GSE10946
Developmental anomalies	signal transduction by p53 class mediator	Downregulated	Lean-GSE10946
Developmental anomalies	PID_FANCONI_PATHWAY	Downregulated	Lean-GSE10946
Developmental anomalies	Fanconi anemia pathway	Downregulated	Lean-GSE10946
Developmental anomalies	PID_P38_MKK3_6PATHWAY	Downregulated	Lean-GSE10946
Developmental anomalies	regulation of mRNA splicing, via spliceosome	Downregulated	Lean-GSE10946
Developmental anomalies	Transcriptional activation of mitochondrial biogenesis	Downregulated	Lean-GSE10946
Developmental anomalies	p38 MAPK signaling pathway	Downregulated	Lean-GSE10946
Developmental anomalies	G1 DNA damage checkpoint	Downregulated	Lean-GSE10946
Developmental anomalies	SIG_CD40PATHWAYMAP	Downregulated	Lean-GSE10946
Developmental anomalies	BIOCARTA_VDR_PATHWAY	Downregulated	Lean-GSE10946
Developmental anomalies	negative regulation of G0 to G1 transition	Downregulated	Lean-GSE10946
Developmental anomalies	Extension of Telomeres	Downregulated	Lean-GSE10946
Developmental anomalies	Transcriptional Regulation by E2F6	Downregulated	Lean-GSE10946
Developmental anomalies	snRNA processing	Downregulated	Lean-GSE10946
Developmental anomalies	regulation of G0 to G1 transition	Downregulated	Lean-GSE10946
Developmental anomalies	Deadenylation-dependent mRNA decay	Downregulated	Lean-GSE10946
Developmental anomalies	regulation of microtubule polymerization	Downregulated	Lean-GSE10946
Developmental anomalies	negative regulation of cell cycle G2/M phase transition	Downregulated	Lean-GSE10946
Developmental anomalies	ATM pathway	Downregulated	Lean-GSE10946
Developmental anomalies	regulation of histone H3-K9 acetylation	Downregulated	Lean-GSE10946
Developmental anomalies	negative regulation of metaphase/anaphase transition of cell cycle	Downregulated	Lean-GSE10946
Developmental anomalies	negative regulation of G2/M transition of mitotic cell cycle	Downregulated	Lean-GSE10946
Developmental anomalies	negative regulation of mitotic metaphase/anaphase transition	Downregulated	Lean-GSE10946
Developmental anomalies	endosomal transport	Downregulated	Lean-GSE10946
Developmental anomalies	mitotic G2/M transition checkpoint	Downregulated	Lean-GSE10946
Developmental anomalies	positive regulation of transcription by RNA polymerase I	Downregulated	Lean-GSE10946
Developmental anomalies	ST_P38_MAPK_PATHWAY	Downregulated	Lean-GSE10946
Developmental anomalies	centriole-centriole cohesion	Downregulated	Lean-GSE10946
Developmental anomalies	PID_ATM_PATHWAY	Downregulated	Lean-GSE10946
Developmental anomalies	protein localization to chromatin	Downregulated	Lean-GSE10946
Developmental anomalies	BIOCARTA_BARR_MAPK_PATHWAY	Downregulated	Lean-GSE10946
Developmental anomalies	RNA Polymerase II Transcription Termination	Downregulated	Lean-GSE10946
Developmental anomalies	posttranscriptional gene silencing by RNA	Downregulated	Lean-GSE10946
Developmental anomalies	mitotic spindle assembly checkpoint	Downregulated	Lean-GSE10946
Developmental anomalies	posttranscriptional gene silencing	Downregulated	Lean-GSE10946
Developmental anomalies	p38 MAPK pathway	Downregulated	Lean-GSE10946
Developmental anomalies	spindle assembly checkpoint	Downregulated	Lean-GSE10946
Developmental anomalies	Cleavage of Growing Transcript in the Termination Region	Downregulated	Lean-GSE10946
Developmental anomalies	spindle checkpoint	Downregulated	Lean-GSE10946
Developmental anomalies	N-terminal protein amino acid modification	Downregulated	Lean-GSE10946
Developmental anomalies	regulation of transcription of nucleolar large rRNA by RNA polymerase I	Downregulated	Lean-GSE10946
Developmental anomalies	histone H4 acetylation	Downregulated	Lean-GSE10946
Developmental anomalies	RHO GTPases Activate ROCKs	Downregulated	Lean-GSE10946
Developmental anomalies	mitotic spindle checkpoint	Downregulated	Lean-GSE10946
Developmental anomalies	AKT phosphorylates targets in the nucleus	Downregulated	Lean-GSE10946
Developmental anomalies	Butyrate Response Factor 1 (BRF1) binds and destabilizes mRNA	Downregulated	Lean-GSE10946
Developmental anomalies	homologous recombination	Downregulated	Lean-GSE10946
Developmental anomalies	RNA methylation	Downregulated	Lean-GSE10946
Developmental anomalies	PID_SMAD2_3PATHWAY	Downregulated	Lean-GSE10946
Developmental anomalies	cellular response to carbohydrate stimulus	Downregulated	Lean-GSE10946
Developmental anomalies	BIOCARTA_VIP_PATHWAY	Downregulated	Lean-GSE10946
Developmental anomalies	cellular response to osmotic stress	Downregulated	Lean-GSE10946
Developmental anomalies	reciprocal meiotic recombination	Downregulated	Lean-GSE10946
Developmental anomalies	cellular response to monosaccharide stimulus	Downregulated	Lean-GSE10946
Developmental anomalies	BIOCARTA_CERAMIDE_PATHWAY	Downregulated	Lean-GSE10946
Developmental anomalies	nuclear-transcribed mRNA catabolic process, deadenylation-dependent decay	Downregulated	Lean-GSE10946
Developmental anomalies	p38 signaling mediated by MAPKAP kinases	Downregulated	Lean-GSE10946
Developmental anomalies	mitochondrial DNA metabolic process	Downregulated	Lean-GSE10946
Developmental anomalies	negative regulation of protein catabolic process	Downregulated	Lean-GSE10946
Developmental anomalies	negative regulation of chromosome separation	Downregulated	Lean-GSE10946
Developmental anomalies	PID_P38_MK2_PATHWAY	Downregulated	Lean-GSE10946
Developmental anomalies	negative regulation of mitotic sister chromatid separation	Downregulated	Lean-GSE10946
Developmental anomalies	TOR signaling	Downregulated	Lean-GSE10946
Developmental anomalies	cellular response to hexose stimulus	Downregulated	Lean-GSE10946
Developmental anomalies	negative regulation of cellular amide metabolic process	Downregulated	Lean-GSE10946
Developmental anomalies	regulation of mitochondrial membrane permeability	Downregulated	Lean-GSE10946
Developmental anomalies	VEGFR2 mediated vascular permeability	Downregulated	Lean-GSE10946
Developmental anomalies	DNA synthesis involved in DNA repair	Downregulated	Lean-GSE10946
Developmental anomalies	cellular response to glucose stimulus	Downregulated	Lean-GSE10946
Developmental anomalies	protein K48-linked ubiquitination	Downregulated	Lean-GSE10946
Developmental anomalies	maturation of 5.8S rRNA	Downregulated	Lean-GSE10946
Developmental anomalies	Regulation of cytoplasmic and nuclear SMAD2 3 signaling	Downregulated	Lean-GSE10946
Developmental anomalies	BIOCARTA_CDMAC_PATHWAY	Downregulated	Lean-GSE10946
Developmental anomalies	homotypic cell-cell adhesion	Downregulated	Lean-GSE10946
Developmental anomalies	exonucleolytic nuclear-transcribed mRNA catabolic process involved in deadenylation-dependent decay	Downregulated	Lean-GSE10946
Developmental anomalies	PID_ATR_PATHWAY	Downregulated	Lean-GSE10946
Developmental anomalies	RAC1 signaling pathway	Downregulated	Lean-GSE10946
Developmental anomalies	PID_RAC1_PATHWAY	Downregulated	Lean-GSE10946
Developmental anomalies	maturation of 5.8S rRNA from tricistronic rRNA transcript (SSU-rRNA, 5.8S rRNA, LSU-rRNA)	Downregulated	Lean-GSE10946
Developmental anomalies	regulation of protein oligomerization	Downregulated	Lean-GSE10946
Developmental anomalies	regulation of plasma membrane organization	Downregulated	Lean-GSE10946
Developmental anomalies	intrinsic apoptotic signaling pathway	Downregulated	Lean-GSE10946
Developmental anomalies	regulation of protein depolymerization	Downregulated	Lean-GSE10946
Developmental anomalies	response to hexose	Downregulated	Lean-GSE10946
Developmental anomalies	Translocation of SLC2A4 (GLUT4) to the plasma membrane	Downregulated	Lean-GSE10946
Developmental anomalies	response to monosaccharide	Downregulated	Lean-GSE10946
Developmental anomalies	Defective EXT1 causes exostoses 1, TRPS2 and CHDS	Downregulated	Lean-GSE10946
Developmental anomalies	positive regulation of RNA splicing	Downregulated	Lean-GSE10946
Developmental anomalies	regulation of membrane permeability	Downregulated	Lean-GSE10946
Developmental anomalies	Defective EXT2 causes exostoses 2	Downregulated	Lean-GSE10946
Developmental anomalies	Fanconi Anemia Pathway	Downregulated	Lean-GSE10946
Developmental anomalies	nucleosome assembly	Upregulated	Lean-GSE10946
Developmental anomalies	cellular response to molecule of bacterial origin	Upregulated	Lean-GSE10946
Developmental anomalies	indole-containing compound metabolic process	Upregulated	Lean-GSE10946
Developmental anomalies	cellular response to lipopolysaccharide	Upregulated	Lean-GSE10946
Developmental anomalies	positive regulation of T cell proliferation	Upregulated	Lean-GSE10946
Developmental anomalies	Interferon alpha beta signaling	Upregulated	Lean-GSE10946
Developmental anomalies	Telomere Maintenance	Upregulated	Lean-GSE10946
Developmental anomalies	BIOCARTA_NKT_PATHWAY	Upregulated	Lean-GSE10946
Developmental anomalies	positive regulation of inflammatory response	Upregulated	Lean-GSE10946
Developmental anomalies	sensory perception of chemical stimulus	Upregulated	Lean-GSE10946
Developmental anomalies	sensory perception of smell	Upregulated	Lean-GSE10946
Developmental anomalies	Senescence-Associated Secretory Phenotype (SASP)	Upregulated	Lean-GSE10946
Developmental anomalies	Resolution of D-loop Structures through Holliday Junction Intermediates	Downregulated	Lean-GSE10946
Developmental anomalies	Resolution of D-Loop Structures	Downregulated	Lean-GSE10946
Developmental anomalies	mRNA export from nucleus	Downregulated	Lean-GSE10946
Developmental anomalies	mRNA-containing ribonucleoprotein complex export from nucleus	Downregulated	Lean-GSE10946
Developmental anomalies	Resolution of D-loop Structures through Synthesis-Dependent Strand Annealing (SDSA)	Downregulated	Lean-GSE10946
Developmental anomalies	cytoplasmic microtubule organization	Downregulated	Lean-GSE10946
Developmental anomalies	Transport of Mature Transcript to Cytoplasm	Downregulated	Lean-GSE10946
Developmental anomalies	Transport of Mature mRNA derived from an Intron-Containing Transcript	Downregulated	Lean-GSE10946
Developmental anomalies	RHO GTPases Activate WASPs and WAVEs	Downregulated	Lean-GSE10946
Developmental anomalies	RORA activates gene expression	Downregulated	Lean-GSE10946
Developmental anomalies	positive regulation of histone methylation	Downregulated	Lean-GSE10946
Developmental anomalies	production of small RNA involved in gene silencing by RNA	Downregulated	Lean-GSE10946
Developmental anomalies	mitotic G1/S transition checkpoint	Downregulated	Lean-GSE10946
Developmental anomalies	mitotic G1 DNA damage checkpoint	Downregulated	Lean-GSE10946
Developmental anomalies	regulation of non-canonical Wnt signaling pathway	Downregulated	Lean-GSE10946
Developmental anomalies	microtubule anchoring at microtubule organizing center	Downregulated	Lean-GSE10946
Developmental anomalies	microtubule anchoring	Downregulated	Lean-GSE10946
Developmental anomalies	DNA damage response, signal transduction by p53 class mediator	Downregulated	Lean-GSE10946
Developmental anomalies	regulation of telomere maintenance via telomere lengthening	Downregulated	Lean-GSE10946
Developmental anomalies	dsRNA processing	Downregulated	Lean-GSE10946
Developmental anomalies	positive regulation of telomere maintenance	Downregulated	Lean-GSE10946
Developmental anomalies	regulation of double-strand break repair	Downregulated	Lean-GSE10946
Developmental anomalies	positive regulation of establishment of protein localization to mitochondrion	Downregulated	Lean-GSE10946
Developmental anomalies	DNA replication	Downregulated	Lean-GSE10946
Developmental anomalies	response to starvation	Downregulated	Lean-GSE10946
Developmental anomalies	negative regulation of ubiquitin-dependent protein catabolic process	Downregulated	Lean-GSE10946
Developmental anomalies	entrainment of circadian clock	Downregulated	Lean-GSE10946
Developmental anomalies	TP53 Regulates Transcription of Cell Cycle Genes	Downregulated	Lean-GSE10946
Developmental anomalies	DNA strand elongation	Downregulated	Lean-GSE10946
Developmental anomalies	regulation of protein export from nucleus	Downregulated	Lean-GSE10946
Developmental anomalies	TP53 Regulates Transcription of Genes Involved in Cytochrome C Release	Downregulated	Lean-GSE10946
Developmental anomalies	rRNA catabolic process	Downregulated	Lean-GSE10946
Developmental anomalies	BIOCARTA_PTDINS_PATHWAY	Downregulated	Lean-GSE10946
Developmental anomalies	microtubule anchoring at centrosome	Downregulated	Lean-GSE10946
Developmental anomalies	histone H3 acetylation	Downregulated	Lean-GSE10946
Developmental anomalies	mRNA 3'-end processing	Downregulated	Lean-GSE10946
Developmental anomalies	regulation of autophagy of mitochondrion	Downregulated	Lean-GSE10946
Developmental anomalies	regulation of TORC1 signaling	Downregulated	Lean-GSE10946
Developmental anomalies	Telomere C-strand (Lagging Strand) Synthesis	Downregulated	Lean-GSE10946
Developmental anomalies	rRNA modification in the nucleus and cytosol	Downregulated	Lean-GSE10946
Developmental anomalies	telomere maintenance via semi-conservative replication	Downregulated	Lean-GSE10946
Developmental anomalies	intrinsic apoptotic signaling pathway by p53 class mediator	Downregulated	Lean-GSE10946
Developmental anomalies	BIOCARTA_G2_PATHWAY	Downregulated	Lean-GSE10946
Developmental anomalies	mRNA 3'-end processing	Downregulated	Lean-GSE10946
Developmental anomalies	histone H4-K16 acetylation	Downregulated	Lean-GSE10946
Developmental anomalies	regulation of protein targeting	Downregulated	Lean-GSE10946
Developmental anomalies	BIOCARTA_P53HYPOXIA_PATHWAY	Downregulated	Lean-GSE10946
Developmental anomalies	Tristetraprolin (TTP, ZFP36) binds and destabilizes mRNA	Downregulated	Lean-GSE10946
Developmental anomalies	positive regulation of protein polymerization	Downregulated	Lean-GSE10946
Developmental anomalies	cellular response to starvation	Downregulated	Lean-GSE10946
Developmental anomalies	General transcription by RNA polymerase I	Downregulated	Lean-GSE10946
Developmental anomalies	Gap junction degradation	Downregulated	Lean-GSE10946
Developmental anomalies	negative regulation of proteolysis involved in cellular protein catabolic process	Downregulated	Lean-GSE10946
Developmental anomalies	Lagging Strand Synthesis	Downregulated	Lean-GSE10946
Developmental anomalies	negative regulation of ATPase activity	Downregulated	Lean-GSE10946
Developmental anomalies	positive regulation of DNA biosynthetic process	Downregulated	Lean-GSE10946
Developmental anomalies	maturation of SSU-rRNA	Downregulated	Lean-GSE10946
Developmental anomalies	negative regulation of histone acetylation	Downregulated	Lean-GSE10946
Developmental anomalies	negative regulation of cellular protein catabolic process	Downregulated	Lean-GSE10946
Developmental anomalies	negative regulation of proteasomal protein catabolic process	Downregulated	Lean-GSE10946
Developmental anomalies	negative regulation of pri-miRNA transcription by RNA polymerase II	Downregulated	Lean-GSE10946
Developmental anomalies	Regulation of HSF1-mediated heat shock response	Downregulated	Lean-GSE10946
Developmental anomalies	regulation of histone H4 acetylation	Downregulated	Lean-GSE10946
Developmental anomalies	negative regulation of proteasomal ubiquitin-dependent protein catabolic process	Downregulated	Lean-GSE10946
Developmental anomalies	hippo signaling	Downregulated	Lean-GSE10946
Developmental anomalies	regulation of actin polymerization or depolymerization	Downregulated	Lean-GSE10946
Developmental anomalies	positive regulation of fatty acid oxidation	Downregulated	Lean-GSE10946
Developmental anomalies	TP53 Regulates Transcription of Cell Death Genes	Downregulated	Lean-GSE10946
Developmental anomalies	negative regulation of peptidyl-lysine acetylation	Downregulated	Lean-GSE10946
Developmental anomalies	regulation of actin filament length	Downregulated	Lean-GSE10946
Developmental anomalies	PID_AURORA_A_PATHWAY	Downregulated	Lean-GSE10946
Developmental anomalies	negative regulation of histone methylation	Downregulated	Lean-GSE10946
Developmental anomalies	positive regulation of mitochondrial outer membrane permeabilization involved in apoptotic signaling pathway	Downregulated	Lean-GSE10946
Developmental anomalies	leukocyte apoptotic process	Downregulated	Lean-GSE10946
Developmental anomalies	negative regulation of gene silencing by RNA	Downregulated	Lean-GSE10946
Developmental anomalies	Aurora A signaling	Downregulated	Lean-GSE10946
Developmental anomalies	negative regulation of microtubule polymerization or depolymerization	Downregulated	Lean-GSE10946
Developmental anomalies	positive regulation of protein acetylation	Downregulated	Lean-GSE10946
Developmental anomalies	Regulation of TP53 Activity through Methylation	Downregulated	Lean-GSE10946
Developmental anomalies	negative regulation of posttranscriptional gene silencing	Downregulated	Lean-GSE10946
Developmental anomalies	histone phosphorylation	Downregulated	Lean-GSE10946
Developmental anomalies	t-circle formation	Downregulated	Lean-GSE10946
Developmental anomalies	negative regulation of mRNA metabolic process	Downregulated	Lean-GSE10946
Developmental anomalies	regulation of establishment of protein localization to mitochondrion	Downregulated	Lean-GSE10946
Developmental anomalies	Sema4D in semaphorin signaling	Downregulated	Lean-GSE10946
Developmental anomalies	regulation of histone H3-K9 methylation	Downregulated	Lean-GSE10946
Developmental anomalies	establishment of protein localization to chromosome	Downregulated	Lean-GSE10946
Developmental anomalies	positive regulation of G2/M transition of mitotic cell cycle	Downregulated	Lean-GSE10946
Developmental anomalies	negative regulation of translation	Downregulated	Lean-GSE10946
Developmental anomalies	formation of extrachromosomal circular DNA	Downregulated	Lean-GSE10946
Developmental anomalies	vacuolar transport	Downregulated	Lean-GSE10946
Developmental anomalies	centrosome localization	Downregulated	Lean-GSE10946
Developmental anomalies	viral genome replication	Downregulated	Lean-GSE10946
Developmental anomalies	BIOCARTA_CDC42RAC_PATHWAY	Downregulated	Lean-GSE10946
Developmental anomalies	negative regulation of protein complex disassembly	Downregulated	Lean-GSE10946
Developmental anomalies	regulation of cell cycle checkpoint	Downregulated	Lean-GSE10946
Developmental anomalies	Polo-like kinase mediated events	Downregulated	Lean-GSE10946
Developmental anomalies	vesicle cytoskeletal trafficking	Downregulated	Lean-GSE10946
Developmental anomalies	telomere maintenance via telomere trimming	Downregulated	Lean-GSE10946
Developmental anomalies	microtubule organizing center localization	Downregulated	Lean-GSE10946
Developmental anomalies	positive regulation of histone H3-K4 methylation	Downregulated	Lean-GSE10946
Developmental anomalies	PID_NFKAPPAB_ATYPICAL_PATHWAY	Downregulated	Lean-GSE10946
Developmental anomalies	mitral valve development	Downregulated	Lean-GSE10946
Developmental anomalies	Sema4D induced cell migration and growth-cone collapse	Downregulated	Lean-GSE10946
Developmental anomalies	S1P2 pathway	Downregulated	Lean-GSE10946
Developmental anomalies	Methylation	Downregulated	Lean-GSE10946
Developmental anomalies	Metalloprotease DUBs	Upregulated	Lean-GSE10946
Developmental anomalies	regulation of cell killing	Upregulated	Lean-GSE10946
Developmental anomalies	IL23-mediated signaling events	Upregulated	Lean-GSE10946
Developmental anomalies	PID_IL23_PATHWAY	Upregulated	Lean-GSE10946
Developmental anomalies	positive regulation of cytokine biosynthetic process	Upregulated	Lean-GSE10946
Developmental anomalies	negative regulation of steroid biosynthetic process	Upregulated	Lean-GSE10946
Developmental anomalies	negative regulation of steroid metabolic process	Upregulated	Lean-GSE10946
Developmental anomalies	cell killing	Upregulated	Lean-GSE10946
Developmental anomalies	antimicrobial humoral response	Upregulated	Lean-GSE10946
Developmental anomalies	HALLMARK_MYC_TARGETS_V2	Downregulated	Lean-GSE10946
Developmental anomalies	histone deubiquitination	Downregulated	Lean-GSE10946
Developmental anomalies	Vpr-mediated nuclear import of PICs	Downregulated	Lean-GSE10946
Developmental anomalies	Interactions of Vpr with host cellular proteins	Downregulated	Lean-GSE10946
Developmental anomalies	Host Interactions with Influenza Factors	Downregulated	Lean-GSE10946
Developmental anomalies	SUMOylation of ubiquitinylation proteins	Downregulated	Lean-GSE10946
Developmental anomalies	regulation of transcription by RNA polymerase III	Downregulated	Lean-GSE10946
Developmental anomalies	signal transduction involved in mitotic G1 DNA damage checkpoint	Downregulated	Lean-GSE10946
Developmental anomalies	SUMOylation of DNA replication proteins	Downregulated	Lean-GSE10946
Developmental anomalies	signal transduction involved in mitotic DNA integrity checkpoint	Downregulated	Lean-GSE10946
Developmental anomalies	signal transduction involved in mitotic DNA damage checkpoint	Downregulated	Lean-GSE10946
Developmental anomalies	signal transduction involved in mitotic cell cycle checkpoint	Downregulated	Lean-GSE10946
Developmental anomalies	negative regulation of DNA repair	Downregulated	Lean-GSE10946
Developmental anomalies	DNA damage response, signal transduction by p53 class mediator resulting in cell cycle arrest	Downregulated	Lean-GSE10946
Developmental anomalies	intracellular signal transduction involved in G1 DNA damage checkpoint	Downregulated	Lean-GSE10946
Developmental anomalies	Unwinding of DNA	Downregulated	Lean-GSE10946
Developmental anomalies	production of miRNAs involved in gene silencing by miRNA	Downregulated	Lean-GSE10946
Developmental anomalies	negative regulation of double-strand break repair	Downregulated	Lean-GSE10946
Developmental anomalies	cytosolic transport	Downregulated	Lean-GSE10946
Developmental anomalies	BIOCARTA_RHO_PATHWAY	Downregulated	Lean-GSE10946
Developmental anomalies	Cell-extracellular matrix interactions	Downregulated	Lean-GSE10946
Developmental anomalies	Repression of WNT target genes	Downregulated	Lean-GSE10946
Developmental anomalies	signal transduction involved in DNA damage checkpoint	Downregulated	Lean-GSE10946
Developmental anomalies	PID_MYC_PATHWAY	Downregulated	Lean-GSE10946
Developmental anomalies	Stabilization and expansion of the E-cadherin adherens junction	Downregulated	Lean-GSE10946
Developmental anomalies	signal transduction involved in cell cycle checkpoint	Downregulated	Lean-GSE10946
Developmental anomalies	receptor catabolic process	Downregulated	Lean-GSE10946
Developmental anomalies	Base Excision Repair	Downregulated	Lean-GSE10946
Developmental anomalies	signal transduction involved in DNA integrity checkpoint	Downregulated	Lean-GSE10946
Developmental anomalies	SUMOylation of SUMOylation proteins	Downregulated	Lean-GSE10946
Developmental anomalies	Resolution of Abasic Sites (AP sites)	Downregulated	Lean-GSE10946
Developmental anomalies	mitotic G2 DNA damage checkpoint	Downregulated	Lean-GSE10946
Developmental anomalies	DNA strand elongation involved in DNA replication	Downregulated	Lean-GSE10946
Developmental anomalies	PID_ECADHERIN_STABILIZATION_PATHWAY	Downregulated	Lean-GSE10946
Developmental anomalies	BARD1 signaling events	Downregulated	Lean-GSE10946
Developmental anomalies	Nuclear Pore Complex (NPC) Disassembly	Downregulated	Lean-GSE10946
Developmental anomalies	G2 DNA damage checkpoint	Downregulated	Lean-GSE10946
Developmental anomalies	regulation of telomere maintenance via telomerase	Downregulated	Lean-GSE10946
Developmental anomalies	Resolution of AP sites via the multiple-nucleotide patch replacement pathway	Downregulated	Lean-GSE10946
Developmental anomalies	regulation of telomerase activity	Downregulated	Lean-GSE10946
Developmental anomalies	General transcription regulation	Downregulated	Lean-GSE10946
Developmental anomalies	positive regulation of telomere maintenance via telomere lengthening	Downregulated	Lean-GSE10946
Developmental anomalies	spliceosomal complex assembly	Downregulated	Lean-GSE10946
Developmental anomalies	ST_FAS_SIGNALING_PATHWAY	Downregulated	Lean-GSE10946
Developmental anomalies	TP53 Regulates Transcription of Genes Involved in G2 Cell Cycle Arrest	Downregulated	Lean-GSE10946
Developmental anomalies	regulation of protein homooligomerization	Downregulated	Lean-GSE10946
Developmental anomalies	regulation of DNA-templated transcription, elongation	Downregulated	Lean-GSE10946
Developmental anomalies	gene silencing by miRNA	Downregulated	Lean-GSE10946
Developmental anomalies	positive regulation of mRNA metabolic process	Downregulated	Lean-GSE10946
Developmental anomalies	C-MYC pathway	Downregulated	Lean-GSE10946
Developmental anomalies	BIOCARTA_ATRBRCA_PATHWAY	Downregulated	Lean-GSE10946
Developmental anomalies	BIOCARTA_RARRXR_PATHWAY	Downregulated	Lean-GSE10946
Developmental anomalies	lysosomal transport	Downregulated	Lean-GSE10946
Developmental anomalies	regulation of alternative mRNA splicing, via spliceosome	Downregulated	Lean-GSE10946
Developmental anomalies	BIOCARTA_SET_PATHWAY	Downregulated	Lean-GSE10946
Developmental anomalies	spliceosomal snRNP assembly	Downregulated	Lean-GSE10946
Developmental anomalies	Polymerase switching on the C-strand of the telomere	Downregulated	Lean-GSE10946
Developmental anomalies	Polymerase switching	Downregulated	Lean-GSE10946
Developmental anomalies	intracellular estrogen receptor signaling pathway	Downregulated	Lean-GSE10946
Developmental anomalies	regulation of telomere capping	Downregulated	Lean-GSE10946
Developmental anomalies	positive regulation of telomere maintenance via telomerase	Downregulated	Lean-GSE10946
Developmental anomalies	telomere maintenance via telomere lengthening	Downregulated	Lean-GSE10946
Developmental anomalies	sulfur amino acid catabolic process	Downregulated	Lean-GSE10946
Developmental anomalies	somatic diversification of immune receptors	Downregulated	Lean-GSE10946
Developmental anomalies	Nucleobase biosynthesis	Downregulated	Lean-GSE10946
Developmental anomalies	Leading Strand Synthesis	Downregulated	Lean-GSE10946
Developmental anomalies	transcription preinitiation complex assembly	Downregulated	Lean-GSE10946
Developmental anomalies	mRNA cis splicing, via spliceosome	Downregulated	Lean-GSE10946
Developmental anomalies	negative regulation of telomere maintenance	Downregulated	Lean-GSE10946
Developmental anomalies	PCNA-Dependent Long Patch Base Excision Repair	Downregulated	Lean-GSE10946
Developmental anomalies	DNA topological change	Downregulated	Lean-GSE10946
Developmental anomalies	PID_BARD1_PATHWAY	Downregulated	Lean-GSE10946
Developmental anomalies	negative regulation of cell division	Downregulated	Lean-GSE10946
Developmental anomalies	histone mRNA metabolic process	Downregulated	Lean-GSE10946
Developmental anomalies	snRNP Assembly	Downregulated	Lean-GSE10946
Developmental anomalies	BIOCARTA_PGC1A_PATHWAY	Downregulated	Lean-GSE10946
Developmental anomalies	entrainment of circadian clock by photoperiod	Downregulated	Lean-GSE10946
Developmental anomalies	positive regulation of protein oligomerization	Downregulated	Lean-GSE10946
Developmental anomalies	negative regulation of gene silencing by miRNA	Downregulated	Lean-GSE10946
Developmental anomalies	regulation of establishment or maintenance of cell polarity	Downregulated	Lean-GSE10946
Developmental anomalies	photoperiodism	Downregulated	Lean-GSE10946
Developmental anomalies	FAS signaling pathway	Downregulated	Lean-GSE10946
Developmental anomalies	Non-coding RNA Metabolism	Downregulated	Lean-GSE10946
Developmental anomalies	positive regulation of DNA-templated transcription, elongation	Downregulated	Lean-GSE10946
Developmental anomalies	exit from mitosis	Downregulated	Lean-GSE10946
Developmental anomalies	blastocyst development	Downregulated	Lean-GSE10946
Developmental anomalies	BIOCARTA_ARAP_PATHWAY	Downregulated	Lean-GSE10946
Developmental anomalies	negative regulation of translational initiation	Downregulated	Lean-GSE10946
Developmental anomalies	polyamine metabolic process	Downregulated	Lean-GSE10946
Developmental anomalies	Cytosolic iron-sulfur cluster assembly	Downregulated	Lean-GSE10946
Developmental anomalies	regulation of actin filament polymerization	Downregulated	Lean-GSE10946
Developmental anomalies	cellular component disassembly involved in execution phase of apoptosis	Downregulated	Lean-GSE10946
Developmental anomalies	phospholipid catabolic process	Downregulated	Lean-GSE10946
Developmental anomalies	snoRNA 3'-end processing	Downregulated	Lean-GSE10946
Developmental anomalies	DNA double-strand break processing	Downregulated	Lean-GSE10946
Developmental anomalies	intrinsic apoptotic signaling pathway in response to DNA damage	Downregulated	Lean-GSE10946
Developmental anomalies	ribosomal large subunit biogenesis	Downregulated	Lean-GSE10946
Developmental anomalies	adherens junction assembly	Downregulated	Lean-GSE10946
Developmental anomalies	Activation of gene expression by SREBF (SREBP)	Downregulated	Lean-GSE10946
Developmental anomalies	BIOCARTA_AKAPCENTROSOME_PATHWAY	Downregulated	Lean-GSE10946
Developmental anomalies	mRNA transcription by RNA polymerase II	Downregulated	Lean-GSE10946
Developmental anomalies	ncRNA transcription	Downregulated	Lean-GSE10946
Developmental anomalies	negative regulation of TORC1 signaling	Downregulated	Lean-GSE10946
Developmental anomalies	snoRNA processing	Downregulated	Lean-GSE10946
Developmental anomalies	positive regulation of protein export from nucleus	Downregulated	Lean-GSE10946
Developmental anomalies	clathrin-dependent endocytosis	Downregulated	Lean-GSE10946
Developmental anomalies	positive regulation of neuron migration	Downregulated	Lean-GSE10946
Developmental anomalies	BIOCARTA_P53_PATHWAY	Downregulated	Lean-GSE10946
Developmental anomalies	negative regulation of telomere maintenance via telomere lengthening	Downregulated	Lean-GSE10946
Developmental anomalies	IRAK1 recruits IKK complex upon TLR7 8 or 9 stimulation	Downregulated	Lean-GSE10946
Developmental anomalies	IRAK1 recruits IKK complex	Downregulated	Lean-GSE10946
Developmental anomalies	positive regulation of transcription by RNA polymerase III	Downregulated	Lean-GSE10946
Developmental anomalies	CCR7	Downregulated	Lean-GSE10946
Developmental anomalies	histone H4-K8 acetylation	Downregulated	Lean-GSE10946
Developmental anomalies	apoptotic nuclear changes	Downregulated	Lean-GSE10946
Developmental anomalies	snoRNA metabolic process	Downregulated	Lean-GSE10946
Developmental anomalies	histone H4-K5 acetylation	Downregulated	Lean-GSE10946
Developmental anomalies	SRP-dependent cotranslational protein targeting to membrane	Upregulated	Lean-GSE10946
Developmental anomalies	Gene Silencing by RNA	Downregulated	Lean-GSE10946
Developmental anomalies	Immunoregulatory interactions between a Lymphoid and a non-Lymphoid cell	Upregulated	Lean-GSE10946
Developmental anomalies	long-chain fatty-acyl-CoA metabolic process	Upregulated	Lean-GSE10946
Developmental anomalies	defense response to Gram-positive bacterium	Upregulated	Lean-GSE10946
Developmental anomalies	regulation of neuroinflammatory response	Upregulated	Lean-GSE10946
Developmental anomalies	regulation of interferon-gamma production	Upregulated	Lean-GSE10946
Developmental anomalies	urate metabolic process	Upregulated	Lean-GSE10946
Developmental anomalies	Uncoating of the Influenza Virion	Upregulated	Lean-GSE10946
Developmental anomalies	PID_ERBB_NETWORK_PATHWAY	Upregulated	Lean-GSE10946
Developmental anomalies	O2 CO2 exchange in erythrocytes	Upregulated	Lean-GSE10946
Developmental anomalies	ErbB receptor signaling network	Upregulated	Lean-GSE10946
Developmental anomalies	Viral mRNA Translation	Upregulated	Lean-GSE10946
Developmental anomalies	alpha-linolenic acid (ALA) metabolism	Upregulated	Lean-GSE10946
Developmental anomalies	Erythrocytes take up carbon dioxide and release oxygen	Upregulated	Lean-GSE10946
Developmental anomalies	cellular response to zinc ion	Upregulated	Lean-GSE10946
Developmental anomalies	SRP-dependent cotranslational protein targeting to membrane	Upregulated	Lean-GSE10946
Developmental anomalies	alpha-linolenic (omega3) and linoleic (omega6) acid metabolism	Upregulated	Lean-GSE10946
Developmental anomalies	alpha-linolenic acid metabolic process	Upregulated	Lean-GSE10946
Developmental anomalies	response to chemokine	Upregulated	Lean-GSE10946
Developmental anomalies	B cell proliferation	Upregulated	Lean-GSE10946
Developmental anomalies	cellular response to chemokine	Upregulated	Lean-GSE10946
Developmental anomalies	defense response to bacterium	Upregulated	Lean-GSE10946
Developmental anomalies	cellular zinc ion homeostasis	Upregulated	Lean-GSE10946
Developmental anomalies	Antimicrobial peptides	Upregulated	Lean-GSE10946
Developmental anomalies	zinc ion homeostasis	Upregulated	Lean-GSE10946
Developmental anomalies	chemokine-mediated signaling pathway	Upregulated	Lean-GSE10946
Developmental anomalies	killing of cells of other organism	Upregulated	Lean-GSE10946
Developmental anomalies	disruption of cells of other organism	Upregulated	Lean-GSE10946
Developmental anomalies	HDACs deacetylate histones	Upregulated	Lean-GSE10946
Developmental anomalies	Activation of rRNA Expression by ERCC6 (CSB) and EHMT2 (G9a)	Upregulated	Lean-GSE10946
Developmental anomalies	Meiotic recombination	Upregulated	Lean-GSE10946
Developmental anomalies	Amyloid fiber formation	Upregulated	Lean-GSE10946
Developmental anomalies	PRC2 methylates histones and DNA	Upregulated	Lean-GSE10946
Developmental anomalies	Activated PKN1 stimulates transcription of AR (androgen receptor) regulated genes KLK2 and KLK3	Upregulated	Lean-GSE10946
Developmental anomalies	Condensation of Prophase Chromosomes	Upregulated	Lean-GSE10946
Developmental anomalies	antimicrobial humoral immune response mediated by antimicrobial peptide	Upregulated	Lean-GSE10946
Developmental anomalies	HALLMARK_E2F_TARGETS	Downregulated	Obese_GSE10946
Developmental anomalies	BIOCARTA_TGFB_PATHWAY	Upregulated	Obese_GSE10946
Developmental anomalies	rRNA processing	Downregulated	Obese_GSE10946
Developmental anomalies	Activation of the pre-replicative complex	Downregulated	Obese_GSE10946
Developmental anomalies	telomere maintenance	Downregulated	Obese_GSE10946
Developmental anomalies	mitochondrial gene expression	Downregulated	Obese_GSE10946
Developmental anomalies	Cooperation of Prefoldin and TriC CCT in actin and tubulin folding	Downregulated	Obese_GSE10946
Developmental anomalies	Post-chaperonin tubulin folding pathway	Downregulated	Obese_GSE10946
Developmental anomalies	double-strand break repair via homologous recombination	Downregulated	Obese_GSE10946
Developmental anomalies	recombinational repair	Downregulated	Obese_GSE10946
Developmental anomalies	mitochondrial translation	Downregulated	Obese_GSE10946
Developmental anomalies	rRNA processing in the nucleus and cytosol	Downregulated	Obese_GSE10946
Developmental anomalies	Major pathway of rRNA processing in the nucleolus and cytosol	Downregulated	Obese_GSE10946
Developmental anomalies	Prefoldin mediated transfer of substrate to CCT TriC	Downregulated	Obese_GSE10946
Developmental anomalies	cellular protein complex disassembly	Downregulated	Obese_GSE10946
Developmental anomalies	regulation of androgen receptor signaling pathway	Upregulated	Obese_GSE10946
Developmental anomalies	ribosome assembly	Downregulated	Obese_GSE10946
Developmental anomalies	Chromosome Maintenance	Downregulated	Obese_GSE10946
Developmental anomalies	Telomere Maintenance	Downregulated	Obese_GSE10946
Developmental anomalies	cleavage involved in rRNA processing	Downregulated	Obese_GSE10946
Developmental anomalies	RNA methylation	Downregulated	Obese_GSE10946
Developmental anomalies	nucleosome assembly	Downregulated	Obese_GSE10946
Developmental anomalies	semaphorin-plexin signaling pathway	Upregulated	Obese_GSE10946
Developmental anomalies	regulation of fatty acid oxidation	Upregulated	Obese_GSE10946
Developmental anomalies	regulation of fatty acid beta-oxidation	Upregulated	Obese_GSE10946
Developmental anomalies	translational elongation	Downregulated	Obese_GSE10946
Developmental anomalies	rRNA modification in the nucleus and cytosol	Downregulated	Obese_GSE10946
Developmental anomalies	Regulation of IFNG signaling	Downregulated	Obese_GSE10946
Developmental anomalies	rRNA methylation	Downregulated	Obese_GSE10946
Developmental anomalies	ribosomal small subunit assembly	Downregulated	Obese_GSE10946
Developmental anomalies	rRNA modification	Downregulated	Obese_GSE10946
Developmental anomalies	Mitochondrial translation	Downregulated	Obese_GSE10946
Developmental anomalies	translational termination	Downregulated	Obese_GSE10946
Developmental anomalies	Mitochondrial translation initiation	Downregulated	Obese_GSE10946
Developmental anomalies	mitochondrial translational elongation	Downregulated	Obese_GSE10946
Developmental anomalies	Mitochondrial translation elongation	Downregulated	Obese_GSE10946
Developmental anomalies	mitochondrial translational termination	Downregulated	Obese_GSE10946
Developmental anomalies	Mitochondrial translation termination	Downregulated	Obese_GSE10946
Developmental anomalies	Eukaryotic Translation Termination	Downregulated	Obese_GSE10946
Developmental anomalies	SRP-dependent cotranslational protein targeting to membrane	Downregulated	Obese_GSE10946
Developmental anomalies	antibiotic catabolic process	Downregulated	Obese_GSE10946
Developmental anomalies	Nonsense Mediated Decay (NMD) independent of the Exon Junction Complex (EJC)	Downregulated	Obese_GSE10946
Developmental anomalies	septin cytoskeleton organization	Downregulated	Obese_GSE10946
Developmental anomalies	HSP90 chaperone cycle for SHRs	Downregulated	Obese_GSE10946
Developmental anomalies	HALLMARK_MYC_TARGETS_V2	Downregulated	Obese_GSE10946
Developmental anomalies	Peptide chain elongation	Downregulated	Obese_GSE10946
Developmental anomalies	SRP-dependent cotranslational protein targeting to membrane	Downregulated	Obese_GSE10946
Developmental anomalies	regulation of establishment or maintenance of cell polarity	Upregulated	Obese_GSE10946
Developmental anomalies	peptide catabolic process	Upregulated	Obese_GSE10946
Developmental anomalies	ventricular cardiac muscle tissue morphogenesis	Upregulated	Obese_GSE5850
Developmental anomalies	ventricular cardiac muscle tissue development	Upregulated	Obese_GSE5850
Developmental anomalies	Homology Directed Repair	Upregulated	Obese_GSE5850
Developmental anomalies	HDR through Homologous Recombination (HRR)	Upregulated	Obese_GSE5850
Developmental anomalies	Presynaptic phase of homologous DNA pairing and strand exchange	Upregulated	Obese_GSE5850
Developmental anomalies	Homologous DNA Pairing and Strand Exchange	Upregulated	Obese_GSE5850
Developmental anomalies	Wnt signaling pathway, calcium modulating pathway	Upregulated	Obese_GSE5850
Developmental anomalies	Resolution of D-loop Structures through Holliday Junction Intermediates	Upregulated	Obese_GSE5850
Developmental anomalies	Resolution of D-Loop Structures	Upregulated	Obese_GSE5850
Developmental anomalies	PID_AURORA_A_PATHWAY	Upregulated	Obese_GSE5850
Developmental anomalies	Aurora A signaling	Upregulated	Obese_GSE5850
Developmental anomalies	Resolution of D-loop Structures through Synthesis-Dependent Strand Annealing (SDSA)	Upregulated	Obese_GSE5850
Developmental anomalies	Vitamin D (calciferol) metabolism	Upregulated	Obese_GSE5850
Developmental anomalies	cellular response to zinc ion	Upregulated	Obese_GSE5850
Diseases of the genitourinary system	Cilium Assembly	Downregulated	Lean-GSE10946
Diseases of the genitourinary system	ciliary basal body-plasma membrane docking	Downregulated	Lean-GSE10946
Diseases of the genitourinary system	Anchoring of the basal body to the plasma membrane	Downregulated	Lean-GSE10946
Diseases of the genitourinary system	organelle localization by membrane tethering	Downregulated	Lean-GSE10946
Diseases of the genitourinary system	membrane docking	Downregulated	Lean-GSE10946
Diseases of the genitourinary system	SUMOylation	Downregulated	Lean-GSE10946
Diseases of the genitourinary system	SUMO E3 ligases SUMOylate target proteins	Downregulated	Lean-GSE10946
Diseases of the genitourinary system	regulation of canonical Wnt signaling pathway	Downregulated	Lean-GSE10946
Diseases of the genitourinary system	negative regulation of Wnt signaling pathway	Downregulated	Lean-GSE10946
Diseases of the genitourinary system	mRNA transport	Downregulated	Lean-GSE10946
Diseases of the genitourinary system	nuclear export	Downregulated	Lean-GSE10946
Diseases of the genitourinary system	protein export from nucleus	Downregulated	Lean-GSE10946
Diseases of the genitourinary system	Mitotic Prometaphase	Downregulated	Lean-GSE10946
Diseases of the genitourinary system	negative regulation of mitotic cell cycle phase transition	Downregulated	Lean-GSE10946
Diseases of the genitourinary system	establishment of RNA localization	Downregulated	Lean-GSE10946
Diseases of the genitourinary system	RNA localization	Downregulated	Lean-GSE10946
Diseases of the genitourinary system	RNA transport	Downregulated	Lean-GSE10946
Diseases of the genitourinary system	nucleic acid transport	Downregulated	Lean-GSE10946
Diseases of the genitourinary system	negative regulation of cell cycle phase transition	Downregulated	Lean-GSE10946
Diseases of the genitourinary system	nucleobase-containing compound transport	Downregulated	Lean-GSE10946
Diseases of the genitourinary system	Late Phase of HIV Life Cycle	Downregulated	Lean-GSE10946
Diseases of the genitourinary system	regulation of microtubule-based process	Downregulated	Lean-GSE10946
Diseases of the genitourinary system	HIV Life Cycle	Downregulated	Lean-GSE10946
Diseases of the genitourinary system	cell cycle arrest	Downregulated	Lean-GSE10946
Diseases of the genitourinary system	cytoskeleton-dependent intracellular transport	Downregulated	Lean-GSE10946
Diseases of the genitourinary system	regulation of G2/M transition of mitotic cell cycle	Downregulated	Lean-GSE10946
Diseases of the genitourinary system	mRNA export from nucleus	Downregulated	Lean-GSE10946
Diseases of the genitourinary system	SUMOylation of DNA damage response and repair proteins	Downregulated	Lean-GSE10946
Diseases of the genitourinary system	mRNA-containing ribonucleoprotein complex export from nucleus	Downregulated	Lean-GSE10946
Diseases of the genitourinary system	Recruitment of mitotic centrosome proteins and complexes	Downregulated	Lean-GSE10946
Diseases of the genitourinary system	regulation of cell cycle G2/M phase transition	Downregulated	Lean-GSE10946
Diseases of the genitourinary system	Recruitment of NuMA to mitotic centrosomes	Downregulated	Lean-GSE10946
Diseases of the genitourinary system	Centrosome maturation	Downregulated	Lean-GSE10946
Diseases of the genitourinary system	Rev-mediated nuclear export of HIV RNA	Downregulated	Lean-GSE10946
Diseases of the genitourinary system	Transport of Mature mRNAs Derived from Intronless Transcripts	Downregulated	Lean-GSE10946
Diseases of the genitourinary system	Transport of Mature Transcript to Cytoplasm	Downregulated	Lean-GSE10946
Diseases of the genitourinary system	Transport of the SLBP Dependant Mature mRNA	Downregulated	Lean-GSE10946
Diseases of the genitourinary system	AURKA Activation by TPX2	Downregulated	Lean-GSE10946
Diseases of the genitourinary system	ribonucleoprotein complex export from nucleus	Downregulated	Lean-GSE10946
Diseases of the genitourinary system	Transport of Mature mRNA Derived from an Intronless Transcript	Downregulated	Lean-GSE10946
Diseases of the genitourinary system	Loss of Nlp from mitotic centrosomes	Downregulated	Lean-GSE10946
Diseases of the genitourinary system	cell cycle G2/M phase transition	Downregulated	Lean-GSE10946
Diseases of the genitourinary system	ribonucleoprotein complex localization	Downregulated	Lean-GSE10946
Diseases of the genitourinary system	Transport of Mature mRNA derived from an Intron-Containing Transcript	Downregulated	Lean-GSE10946
Diseases of the genitourinary system	RNA export from nucleus	Downregulated	Lean-GSE10946
Diseases of the genitourinary system	Transport of the SLBP independent Mature mRNA	Downregulated	Lean-GSE10946
Diseases of the genitourinary system	Vpr-mediated nuclear import of PICs	Downregulated	Lean-GSE10946
Diseases of the genitourinary system	G2/M transition of mitotic cell cycle	Downregulated	Lean-GSE10946
Diseases of the genitourinary system	Interactions of Vpr with host cellular proteins	Downregulated	Lean-GSE10946
Diseases of the genitourinary system	Export of Viral Ribonucleoproteins from Nucleus	Downregulated	Lean-GSE10946
Diseases of the genitourinary system	Host Interactions with Influenza Factors	Downregulated	Lean-GSE10946
Diseases of the genitourinary system	NEP NS2 Interacts with the Cellular Export Machinery	Downregulated	Lean-GSE10946
Diseases of the genitourinary system	Integrin signalling pathway	Downregulated	Lean-GSE10946
Diseases of the genitourinary system	Regulation of Glucokinase by Glucokinase Regulatory Protein	Downregulated	Lean-GSE10946
Diseases of the genitourinary system	DNA-templated transcription, initiation	Downregulated	Lean-GSE10946
Diseases of the genitourinary system	SUMOylation of ubiquitinylation proteins	Downregulated	Lean-GSE10946
Diseases of the genitourinary system	Interactions of Rev with host cellular proteins	Downregulated	Lean-GSE10946
Diseases of the genitourinary system	SUMOylation of DNA replication proteins	Downregulated	Lean-GSE10946
Diseases of the genitourinary system	NS1 Mediated Effects on Host Pathways	Downregulated	Lean-GSE10946
Diseases of the genitourinary system	SUMOylation of RNA binding proteins	Downregulated	Lean-GSE10946
Diseases of the genitourinary system	Transport of Ribonucleoproteins into the Host Nucleus	Downregulated	Lean-GSE10946
Diseases of the genitourinary system	regulation of signal transduction by p53 class mediator	Downregulated	Lean-GSE10946
Diseases of the genitourinary system	Nuclear import of Rev protein	Downregulated	Lean-GSE10946
Diseases of the genitourinary system	negative regulation of G1/S transition of mitotic cell cycle	Downregulated	Lean-GSE10946
Diseases of the genitourinary system	SUMOylation of SUMOylation proteins	Downregulated	Lean-GSE10946
Diseases of the genitourinary system	pore complex assembly	Downregulated	Lean-GSE10946
Diseases of the genitourinary system	negative regulation of cell cycle G1/S phase transition	Downregulated	Lean-GSE10946
Diseases of the genitourinary system	Regulation of PLK1 Activity at G2 M Transition	Downregulated	Lean-GSE10946
Diseases of the genitourinary system	Nuclear Pore Complex (NPC) Disassembly	Downregulated	Lean-GSE10946
Diseases of the genitourinary system	Nuclear Envelope Breakdown	Downregulated	Lean-GSE10946
Diseases of the genitourinary system	regulation of G1/S transition of mitotic cell cycle	Downregulated	Lean-GSE10946
Diseases of the genitourinary system	regulation of microtubule cytoskeleton organization	Downregulated	Lean-GSE10946
Diseases of the genitourinary system	transcription initiation from RNA polymerase II promoter	Downregulated	Lean-GSE10946
Diseases of the genitourinary system	regulation of cell cycle G1/S phase transition	Downregulated	Lean-GSE10946
Diseases of the genitourinary system	Mitotic G2-G2 M phases	Downregulated	Lean-GSE10946
Diseases of the genitourinary system	SUMOylation of chromatin organization proteins	Downregulated	Lean-GSE10946
Diseases of the genitourinary system	G2 M Transition	Downregulated	Lean-GSE10946
Diseases of the genitourinary system	Viral Messenger RNA Synthesis	Downregulated	Lean-GSE10946
Diseases of the genitourinary system	nuclear pore organization	Downregulated	Lean-GSE10946
Diseases of the genitourinary system	Regulation of HSF1-mediated heat shock response	Downregulated	Lean-GSE10946
Diseases of the genitourinary system	snRNP Assembly	Downregulated	Lean-GSE10946
Diseases of the genitourinary system	nuclear pore complex assembly	Downregulated	Lean-GSE10946
Diseases of the genitourinary system	Non-coding RNA Metabolism	Downregulated	Lean-GSE10946
Diseases of the genitourinary system	Cellular response to heat stress	Downregulated	Lean-GSE10946
Diseases of the genitourinary system	BIOCARTA_ACE2_PATHWAY	Downregulated	Lean-GSE10946
Diseases of the genitourinary system	Gene Silencing by RNA	Downregulated	Lean-GSE10946
Diseases of the genitourinary system	Transcriptional regulation by small RNAs	Upregulated	Lean-GSE10946
Diseases of the genitourinary system	HALLMARK_MITOTIC_SPINDLE	Downregulated	Lean-GSE10946
Diseases of the genitourinary system	HALLMARK_E2F_TARGETS	Downregulated	Lean-GSE10946
Diseases of the genitourinary system	Regulation of TP53 Activity	Downregulated	Lean-GSE10946
Diseases of the genitourinary system	positive regulation of chromosome organization	Downregulated	Lean-GSE10946
Diseases of the genitourinary system	microtubule organizing center organization	Downregulated	Lean-GSE10946
Diseases of the genitourinary system	mitotic cell cycle checkpoint	Downregulated	Lean-GSE10946
Diseases of the genitourinary system	cell cycle checkpoint	Downregulated	Lean-GSE10946
Diseases of the genitourinary system	regulation of histone modification	Downregulated	Lean-GSE10946
Diseases of the genitourinary system	positive regulation of cell cycle arrest	Downregulated	Lean-GSE10946
Diseases of the genitourinary system	positive regulation of chromatin organization	Downregulated	Lean-GSE10946
Diseases of the genitourinary system	regulation of RNA splicing	Downregulated	Lean-GSE10946
Diseases of the genitourinary system	positive regulation of histone modification	Downregulated	Lean-GSE10946
Diseases of the genitourinary system	regulation of chromatin organization	Downregulated	Lean-GSE10946
Diseases of the genitourinary system	neural tube development	Downregulated	Lean-GSE10946
Diseases of the genitourinary system	regulation of cell cycle arrest	Downregulated	Lean-GSE10946
Diseases of the genitourinary system	regulation of establishment of planar polarity	Downregulated	Lean-GSE10946
Diseases of the genitourinary system	Regulation of TP53 Activity through Phosphorylation	Downregulated	Lean-GSE10946
Diseases of the genitourinary system	DNA recombination	Downregulated	Lean-GSE10946
Diseases of the genitourinary system	regulation of proteolysis involved in cellular protein catabolic process	Downregulated	Lean-GSE10946
Diseases of the genitourinary system	peptidyl-serine phosphorylation	Downregulated	Lean-GSE10946
Diseases of the genitourinary system	regulation of mRNA catabolic process	Downregulated	Lean-GSE10946
Diseases of the genitourinary system	regulation of cell projection assembly	Downregulated	Lean-GSE10946
Diseases of the genitourinary system	regulation of plasma membrane bounded cell projection assembly	Downregulated	Lean-GSE10946
Diseases of the genitourinary system	negative regulation of protein kinase B signaling	Downregulated	Lean-GSE10946
Diseases of the genitourinary system	peptidyl-serine modification	Downregulated	Lean-GSE10946
Diseases of the genitourinary system	regulation of cellular protein catabolic process	Downregulated	Lean-GSE10946
Diseases of the genitourinary system	mitotic nuclear division	Downregulated	Lean-GSE10946
Diseases of the genitourinary system	actin filament organization	Downregulated	Lean-GSE10946
Diseases of the genitourinary system	chromatin remodeling	Downregulated	Lean-GSE10946
Diseases of the genitourinary system	tube formation	Downregulated	Lean-GSE10946
Diseases of the genitourinary system	regulation of response to DNA damage stimulus	Downregulated	Lean-GSE10946
Diseases of the genitourinary system	homologous recombination	Downregulated	Lean-GSE10946
Diseases of the genitourinary system	regulation of proteasomal protein catabolic process	Downregulated	Lean-GSE10946
Diseases of the genitourinary system	NCAM1 interactions	Downregulated	Lean-GSE10946
Diseases of the genitourinary system	reciprocal meiotic recombination	Downregulated	Lean-GSE10946
Diseases of the genitourinary system	hormone-mediated signaling pathway	Downregulated	Lean-GSE10946
Diseases of the genitourinary system	negative regulation of cellular amide metabolic process	Downregulated	Lean-GSE10946
Diseases of the genitourinary system	protein localization to nucleus	Downregulated	Lean-GSE10946
Diseases of the genitourinary system	Signaling by PDGF	Downregulated	Lean-GSE10946
Diseases of the genitourinary system	HALLMARK_APICAL_JUNCTION	Downregulated	Lean-GSE10946
Diseases of the genitourinary system	cell junction assembly	Downregulated	Lean-GSE10946
Diseases of the genitourinary system	cell junction organization	Downregulated	Lean-GSE10946
Diseases of the genitourinary system	RNA modification	Downregulated	Lean-GSE10946
Diseases of the genitourinary system	protein import into nucleus	Downregulated	Lean-GSE10946
Diseases of the genitourinary system	negative regulation of translation	Downregulated	Lean-GSE10946
Diseases of the genitourinary system	sister chromatid segregation	Downregulated	Lean-GSE10946
Diseases of the genitourinary system	regulation of smoothened signaling pathway	Downregulated	Lean-GSE10946
Diseases of the genitourinary system	BMP signaling pathway	Downregulated	Lean-GSE10946
Diseases of the genitourinary system	regulation of dephosphorylation	Downregulated	Lean-GSE10946
Diseases of the genitourinary system	import into nucleus	Downregulated	Lean-GSE10946
Diseases of the genitourinary system	embryo development ending in birth or egg hatching	Downregulated	Lean-GSE10946
Diseases of the genitourinary system	angiogenesis	Downregulated	Lean-GSE10946
Diseases of the genitourinary system	urate metabolic process	Upregulated	Lean-GSE10946
Diseases of the genitourinary system	Meiotic synapsis	Upregulated	Lean-GSE10946
Diseases of the genitourinary system	myeloid leukocyte migration	Upregulated	Lean-GSE10946
Diseases of the genitourinary system	regulation of mRNA processing	Downregulated	Lean-GSE10946
Diseases of the genitourinary system	positive regulation of intracellular protein transport	Downregulated	Lean-GSE10946
Diseases of the genitourinary system	centrosome cycle	Downregulated	Lean-GSE10946
Diseases of the genitourinary system	cytoplasmic microtubule organization	Downregulated	Lean-GSE10946
Diseases of the genitourinary system	mRNA Splicing	Downregulated	Lean-GSE10946
Diseases of the genitourinary system	pre-mRNA splicing	Downregulated	Lean-GSE10946
Diseases of the genitourinary system	mitotic DNA damage checkpoint	Downregulated	Lean-GSE10946
Diseases of the genitourinary system	mitotic DNA integrity checkpoint	Downregulated	Lean-GSE10946
Diseases of the genitourinary system	signal transduction by p53 class mediator	Downregulated	Lean-GSE10946
Diseases of the genitourinary system	DNA integrity checkpoint	Downregulated	Lean-GSE10946
Diseases of the genitourinary system	internal protein amino acid acetylation	Downregulated	Lean-GSE10946
Diseases of the genitourinary system	DNA damage checkpoint	Downregulated	Lean-GSE10946
Diseases of the genitourinary system	regulation of intracellular protein transport	Downregulated	Lean-GSE10946
Diseases of the genitourinary system	CDC42 signaling events	Downregulated	Lean-GSE10946
Diseases of the genitourinary system	regulation of mRNA splicing, via spliceosome	Downregulated	Lean-GSE10946
Diseases of the genitourinary system	PID_CDC42_PATHWAY	Downregulated	Lean-GSE10946
Diseases of the genitourinary system	positive regulation of intracellular transport	Downregulated	Lean-GSE10946
Diseases of the genitourinary system	signal transduction involved in mitotic G1 DNA damage checkpoint	Downregulated	Lean-GSE10946
Diseases of the genitourinary system	signal transduction involved in mitotic DNA integrity checkpoint	Downregulated	Lean-GSE10946
Diseases of the genitourinary system	signal transduction involved in mitotic DNA damage checkpoint	Downregulated	Lean-GSE10946
Diseases of the genitourinary system	signal transduction involved in mitotic cell cycle checkpoint	Downregulated	Lean-GSE10946
Diseases of the genitourinary system	protein acetylation	Downregulated	Lean-GSE10946
Diseases of the genitourinary system	DNA damage response, signal transduction by p53 class mediator resulting in cell cycle arrest	Downregulated	Lean-GSE10946
Diseases of the genitourinary system	intracellular signal transduction involved in G1 DNA damage checkpoint	Downregulated	Lean-GSE10946
Diseases of the genitourinary system	negative regulation of chromosome organization	Downregulated	Lean-GSE10946
Diseases of the genitourinary system	G1 DNA damage checkpoint	Downregulated	Lean-GSE10946
Diseases of the genitourinary system	regulation of peptidyl-lysine acetylation	Downregulated	Lean-GSE10946
Diseases of the genitourinary system	regulation of histone acetylation	Downregulated	Lean-GSE10946
Diseases of the genitourinary system	early endosome to late endosome transport	Downregulated	Lean-GSE10946
Diseases of the genitourinary system	cytosolic transport	Downregulated	Lean-GSE10946
Diseases of the genitourinary system	microtubule cytoskeleton organization involved in mitosis	Downregulated	Lean-GSE10946
Diseases of the genitourinary system	mitotic G1/S transition checkpoint	Downregulated	Lean-GSE10946
Diseases of the genitourinary system	mitotic G1 DNA damage checkpoint	Downregulated	Lean-GSE10946
Diseases of the genitourinary system	regulation of non-canonical Wnt signaling pathway	Downregulated	Lean-GSE10946
Diseases of the genitourinary system	vesicle-mediated transport between endosomal compartments	Downregulated	Lean-GSE10946
Diseases of the genitourinary system	negative regulation of sister chromatid segregation	Downregulated	Lean-GSE10946
Diseases of the genitourinary system	DNA damage response, signal transduction by p53 class mediator	Downregulated	Lean-GSE10946
Diseases of the genitourinary system	signal transduction involved in DNA damage checkpoint	Downregulated	Lean-GSE10946
Diseases of the genitourinary system	regulation of RNA stability	Downregulated	Lean-GSE10946
Diseases of the genitourinary system	centrosome duplication	Downregulated	Lean-GSE10946
Diseases of the genitourinary system	signal transduction involved in cell cycle checkpoint	Downregulated	Lean-GSE10946
Diseases of the genitourinary system	regulation of protein acetylation	Downregulated	Lean-GSE10946
Diseases of the genitourinary system	signal transduction involved in DNA integrity checkpoint	Downregulated	Lean-GSE10946
Diseases of the genitourinary system	RHO GTPases Activate Formins	Downregulated	Lean-GSE10946
Diseases of the genitourinary system	protein acylation	Downregulated	Lean-GSE10946
Diseases of the genitourinary system	negative regulation of mitotic sister chromatid segregation	Downregulated	Lean-GSE10946
Diseases of the genitourinary system	positive regulation of proteolysis involved in cellular protein catabolic process	Downregulated	Lean-GSE10946
Diseases of the genitourinary system	negative regulation of chromosome segregation	Downregulated	Lean-GSE10946
Diseases of the genitourinary system	regulation of organelle assembly	Downregulated	Lean-GSE10946
Diseases of the genitourinary system	regulation of chromosome segregation	Downregulated	Lean-GSE10946
Diseases of the genitourinary system	atrial septum development	Downregulated	Lean-GSE10946
Diseases of the genitourinary system	negative regulation of cellular catabolic process	Downregulated	Lean-GSE10946
Diseases of the genitourinary system	Cytoskeletal regulation by Rho GTPase	Downregulated	Lean-GSE10946
Diseases of the genitourinary system	Wnt signaling pathway, planar cell polarity pathway	Downregulated	Lean-GSE10946
Diseases of the genitourinary system	mitotic spindle organization	Downregulated	Lean-GSE10946
Diseases of the genitourinary system	Regulation of gene expression in late stage (branching morphogenesis) pancreatic bud precursor cells	Downregulated	Lean-GSE10946
Diseases of the genitourinary system	negative regulation of metaphase/anaphase transition of cell cycle	Downregulated	Lean-GSE10946
Diseases of the genitourinary system	positive regulation of cellular protein catabolic process	Downregulated	Lean-GSE10946
Diseases of the genitourinary system	spindle organization	Downregulated	Lean-GSE10946
Diseases of the genitourinary system	positive regulation of plasma membrane bounded cell projection assembly	Downregulated	Lean-GSE10946
Diseases of the genitourinary system	negative regulation of mitotic metaphase/anaphase transition	Downregulated	Lean-GSE10946
Diseases of the genitourinary system	PID_MYC_ACTIV_PATHWAY	Downregulated	Lean-GSE10946
Diseases of the genitourinary system	peptidyl-threonine phosphorylation	Downregulated	Lean-GSE10946
[truncated: 118 more rows]
